# Supplementary material for: Phenotypic and Proteomic Analysis of the Aspergillus fumigatus ΔPrtT, ΔXprG and ΔXprG/ΔPrtT Protease-Deficient Mutants
Source: Front Microbiol. 2017 Dec 12;8:2490. doi: 10.3389/fmicb.2017.02490 (PMC5732999; doi:10.3389/fmicb.2017.02490)
Supplement: Supplementary file 2 [file Data_Sheet_2.xlsx]

## Sheet: Info
Table S2 | Detailed LC-MS/MS data including relative quantification by iTRAQ
Tab. I: Contents of this Excel file
Sheets			Contents
1	Info		General Information concerning the label-based relative quantification experiment
2	Total protein content				Determination of the total amount of protein in culture supernatants
3	Proteins		Protein identification and quantification list containg the results of all biological and analytical replicates
4	ΔprtT vs. WT		Proteins ΔprtT vs. WT
5	ΔprtT vs. WT up-down		Selection of up- and downregulated proteins ΔprtT vs. WT
6	ΔxprG vs. WT		Proteins ΔprtT vs. WT
7	ΔxprG vs. WT up-down		Selection of up- and downregulated proteins ΔxprG vs. WT
8	ΔprtT/ΔxprG vs. WT		Proteins ΔxprG vs. WT
9	ΔprtT/ΔxprG vs. WT up-down		Selection of up- and downregulated proteins ΔprtTIΔxprG vs. WT
10	Peptides		List of proteins and the related peptides
Tab. II: iTRAQ labeling
Reporter Ions	iTRAQ1	iTRAQ2	iTRAQ3
114	WT	ΔprtT/ΔxprG	ΔxprG
115	ΔprtT	WT	ΔprtT/ΔxprG
116	ΔxprG	ΔprtT	WT
117	ΔprtT/ΔxprG	ΔxprG	ΔprtT
Tab. III: iTRAQ ratios
Reporter Ion Ratios	iTRAQ1	iTRAQ2	iTRAQ3
ΔprtT / WT	115/114	116/115	117/116
ΔxprG / WT	116/114	117/115	114/116
ΔprtT/ΔxprG / WT	117/114	114/115	115/116
Tab. IV: Reporter ion isotopic distributions used for isotopic correction (Product No. 4352135, Lot No. A4100)
Label Reagent	-2	-1	Main (Normalized)	+1	+2
iTRAQ4-114	0.0%	1.0%	100%	5.9%	0.2%
iTRAQ4-115	0.0%	2.0%	100%	5.6%	0.1%
iTRAQ4-116	0.0%	3.0%	100%	4.5%	0.1%
iTRAQ4-117	0.1%	4.0%	100%	3.5%	0.1%
Tab. V: SCX fractionation (MudPIT=Multidimensional Protein Identification Technology)
Fraction	c [NH4HCO3]
1	25 mM
2	50 mM
3	100 mM
4	0mM + 400 mM

## Sheet: Total protein content
			Determination of the total amount of extracellular proteins in culture supernatants of the wild type and mutant strains
			Sample	Mean value (µg/µl)	Stand deviation	Replicate 1	Replicate 2	Replicate 3	w/o dilution	Total protein amount (µg)
			WT	3.611	0.726807	2.778	4.116	3.939	18.055	3611
			ΔprtT	2.24	0.828191	3.14	2.07	1.51	2.24	1344
			ΔxprG	3.43667	1.8335	5.55	2.49	2.27	3.43667	2062
			ΔprtT/ΔxprG	1.19967	0.143336	1.051	1.337	1.211	5.99833	1199.67
			Ratio	Correction factor for fold-changes
			ΔprtT:WT	0.372196
			ΔxprG:WT	0.571033
			ΔprtT/ΔxprG:WT	0.332226

## Sheet: Proteins
ΔprtT / WT						ΔxprG / WT						ΔprtTΔxprG / WT						Accession	Gene Description	Protein Description	ΣCoverage	Σ# Proteins	Σ# Unique Peptides	Σ# Peptides	Σ# PSMs	ΔprtT / WT			ΔxprG / WT			ΔprtT/ΔxprG / WT			ΔprtT / WT			ΔxprG / WT			ΔprtT/ΔxprG / WT			ΔprtT / WT			ΔxprG / WT
Average Ratio M/WT	Corrected average	Median Ratio M/WT	Ratio SD M/WT	Average Reporter Ion Count	Average Variability	Average Ratio M/WT	Corrected average	Median Ratio M/WT	Ratio SD M/WT	Average Reporter Ion Count	Average Variability	Average Ratio M/WT	Corrected average	Median Ratio M/WT	Ratio SD M/WT	Average Reporter Ion Count	Average Variability									A6: 115/114	A6: 115/114 Count	A6: 115/114 Variability [%]	A6: 116/114	A6: 116/114 Count	A6: 116/114 Variability [%]	A6: 117/114	A6: 117/114 Count	A6: 117/114 Variability [%]	B6: 116/115	B6: 116/115 Count	B6: 116/115 Variability [%]	B6: 117/115	B6: 117/115 Count	B6: 117/115 Variability [%]	B6: 114/115	B6: 114/115 Count	B6: 114/115 Variability [%]	C6: 117/116	C6: 117/116 Count	C6: 117/116 Variability [%]	C6: 114/116	C6: 114/116 Count	C6: 114/116 Variability [%]
1.03539	0.385369	1.04804	0.0314038	396.667	32.1498	1.69107	0.965657	1.60986	0.313959	396.667	31.5163	1.29434	0.430013	1.27221	0.289402	396.667	24.0757	Afu4g06620	Afu4g06620 AspGDID:ASPL0000106377 COORDS:Chr4_A_fumigatus_Af293:1712343-1713780W, translated using codon table 1 (458 amino acids) Uncharacterized ORF	Glutamate/Leucine/Phenylalanine/Valine dehydrogenase; reacts with rabbit immunosera exposed to A. fumigatus conidia; hypoxia induced protein	83.41	1	33	33	3440	1.0585	376	49.3432	1.60986	376	28.7736	1.01664	376	12.3726	0.999638	562	20.9059	2.03766	562	40.1862	1.27221	562	25.3597	1.04804	252	26.2002	1.42569	252	25.5892
1.05161	0.391405	0.953134	0.517958	21.3333	25.1971	0.881617	0.503432	0.868852	0.090693	21.3333	11.0245	1.0516	0.34937	1.08723	0.196882	21.3333	15.5571	Afu4g04318	Afu4g04318 AspGDID:ASPL0000366886 COORDS:Chr4_A_fumigatus_Af293:1217563-1217111C, translated using codon table 1 (111 amino acids) Uncharacterized ORF	Ortholog of <i>A. nidulans FGSC A4</i> : AN7011, <i>A. niger CBS 513.88</i> : An14g00530, <i>Aspergillus wentii</i> : Aspwe1_0053203, <i>Aspergillus sydowii</i> : Aspsy1_0184132 and <i>Aspergillus terreus NIH2624</i> : ATET_02726	81.98	1	7	7	180	1.61173	21	38.0886	0.978016	21	9.64827	0.839339	21	9.86063	0.589958	29	26.4604	0.868852	29	12.7678	1.08723	29	18.5769	0.953134	14	11.0422	0.797983	14	10.6574
0.951513	0.35415	0.939866	0.113636	243.333	29.0462	1.11876	0.638848	1.17459	0.0986735	243.333	19.6962	1.12672	0.374327	1.16046	0.291934	243.333	24.2421	Afu7g05740	Afu7g05740 AspGDID:ASPL0000110266 COORDS:Chr7_A_fumigatus_Af293:1404497-1405787W, translated using codon table 1 (340 amino acids) Verified ORF	Putative NAD-dependent malate dehydrogenase; protein abundant in conidia; immunoreactive; reacts with rabbit immunosera exposed to A. fumigatus conidia; induced by L-tyrosine; transcript downregulated in response to hypoxia	79.41	1	23	23	2033	0.84415	280	39.1158	1.17459	280	26.6156	0.819387	280	16.9809	1.07052	322	20.4892	1.17686	322	17.6242	1.16046	322	29.9585	0.939866	128	27.5337	1.00483	128	14.8487
0.841274	0.313119	0.842247	0.00661173	51.6667	20.6068	1.19874	0.684522	1.18662	0.097055	51.6667	14.3877	0.950864	0.315902	0.853994	0.22009	51.6667	14.6761	Afu2g16530	Afu2g16530 AspGDID:ASPL0000104372 COORDS:Chr2_A_fumigatus_Af293:4415873-4416391W, translated using codon table 1 (154 amino acids) Uncharacterized ORF	Ortholog(s) have extracellular region localization	77.92	1	10	10	417	0.847346	61	34.0781	1.10832	61	15.0397	1.20277	61	14.9066	0.83423	65	11.7074	1.30129	65	17.4809	0.853994	65	13.8561	0.842247	29	16.0349	1.18662	29	10.6425
2.10975	0.785241	2.30347	0.39128	78.3333	52.9977	1.37875	0.787314	1.27358	0.580355	78.3333	31.9774	3.30587	1.09829	4.23409	1.66655	78.3333	52.3895	Afu1g17250	rodB AspGDID:ASPL0000102790 COORDS:Chr1_A_fumigatus_Af293:4715931-4715408C, translated using codon table 1 (140 amino acids) Uncharacterized ORF	Conidial cell wall hydrophobin involved in conidial cell wall composition; not required for normal rodlet layer; protein repressed by amphotericin B; upregulated in biofilm vs planktonic culture; repressed by exposure to artemisinin	77.14	1	6	6	695	2.30347	37	74.4847	1.27358	37	33.5561	1.38189	37	33.3151	1.6594	87	39.477	2.0045	87	47.2094	4.23409	87	61.8648	2.36638	111	45.0313	0.858175	111	15.1667
1.48978	0.554489	1.7038	0.451677	114.333	27.647	1.19545	0.68264	1.21285	0.106095	114.333	16.7991	1.43308	0.476105	1.3343	0.451534	114.333	19.8109	Afu6g02280	aspf3 AspGDID:ASPL0000108683 COORDS:Chr6_A_fumigatus_Af293:408478-407732C, translated using codon table 1 (168 amino acids) Verified ORF	Allergen Asp f 3; peroxiredoxin family reductase; putative peroxismal membrane protein; IgE binding; protein induced by heat shock and by exposure to hydrogen peroxide; hypoxia induced protein; induced by gliotoxin exposure	76.19	1	10	11	1019	1.79466	81	32.041	1.29177	81	16.1833	1.0391	81	10.1644	1.7038	150	29.1352	1.21285	150	21.2166	1.92582	150	31.2682	0.970869	112	21.7649	1.08173	112	12.9975
0.96123	0.357766	0.855045	0.337704	212.667	30.4195	1.43557	0.81976	1.35052	0.430029	212.667	27.4326	1.29359	0.429765	1.27238	0.074138	212.667	20.7137	Afu4g13170	cpcB AspGDID:ASPL0000107023 COORDS:Chr4_A_fumigatus_Af293:3449811-3448364C, translated using codon table 1 (316 amino acids) Verified ORF	G-protein complex beta subunit; conidia-enriched protein; immunoreactive	75.63	1	17	17	1763	0.855045	236	30.8242	1.35052	236	28.8871	1.27238	236	13.1909	1.33926	266	28.3038	1.90177	266	40.5736	1.37603	266	31.0485	0.689381	136	32.1306	1.05443	136	12.8371
0.646357	0.240571	0.640225	0.0709497	87.6667	46.1309	0.773201	0.441523	0.722284	0.165947	87.6667	18.2458	0.802923	0.266752	0.690538	0.340793	87.6667	53.1302	Afu5g09240	sod1 AspGDID:ASPL0000107993 COORDS:Chr5_A_fumigatus_Af293:2379492-2380591W, translated using codon table 1 (154 amino acids) Verified ORF	Cu/Zn superoxide dismutase; recognized by sera from aspergillosis patients; highly expressed in conidia; transcript induced by copper starvation, menadione, gliotoxin and growth at high temperature; protein induced by hydrogen peroxide	75.32	1	11	11	760	0.720173	104	61.1896	0.638678	104	15.8196	1.18572	104	16.8571	0.578671	105	36.6794	0.95864	105	18.7712	0.690538	105	44.36	0.640225	54	40.5236	0.722284	54	20.1465
0.979498	0.364565	1.13099	0.425555	207.667	43.1123	1.47826	0.844132	1.61886	0.633046	207.667	32.8069	1.19432	0.396783	1.32376	0.443211	207.667	30.6431	Afu8g05910	Afu8g05910 AspGDID:ASPL0000110921 COORDS:Chr8_A_fumigatus_Af293:1400517-1399687C, translated using codon table 1 (254 amino acids) Uncharacterized ORF	Ortholog(s) have pectate lyase activity and role in pectin catabolic process	74.41	1	18	18	1806	1.13099	273	50.9248	2.02917	273	44.7791	1.5584	273	29.3967	1.30858	190	27.6318	1.61886	190	29.589	1.32376	190	26.965	0.498925	160	50.7803	0.786728	160	24.0527
0.725725	0.270112	0.726944	0.090801	187.333	44.7617	0.877374	0.50101	0.831034	0.0987195	187.333	17.8725	0.818375	0.271885	0.700371	0.254352	187.333	33.9852	Afu5g07890	Afu5g07890 AspGDID:ASPL0000107861 COORDS:Chr5_A_fumigatus_Af293:1979250-1978604C, translated using codon table 1 (149 amino acids) Uncharacterized ORF	Putative single-stranded DNA binding protein family member	72.48	1	13	13	1601	0.81591	251	56.9911	0.831034	251	21.0368	1.1103	251	20.3106	0.63432	202	31.1362	0.81035	202	13.386	0.644457	202	41.2167	0.726944	109	46.1577	0.990739	109	19.1948
1.32237	0.492182	1.1183	0.485106	363.333	33.9771	1.5319	0.874764	1.16382	0.868313	363.333	33.2995	1.28581	0.427179	1.09432	0.734831	359.667	52.8346	Afu1g04130	Afu1g04130 AspGDID:ASPL0000101582 COORDS:Chr1_A_fumigatus_Af293:1185807-1186730W, translated using codon table 1 (307 amino acids) Uncharacterized ORF	FG-GAP repeat protein; secreted	68.08	1	20	20	3006	0.972639	483	51.8513	0.908247	483	20.5918	2.09743	483	42.8895	1.1183	460	15.7595	1.16382	460	17.9102	0.665682	460	42.2742	1.87618	147	34.3206	2.52362	147	61.3965
1.25551	0.467298	1.17458	0.448419	137	36.9904	0.73962	0.422347	0.718674	0.142132	137	19.1698	1.23066	0.408857	0.808198	0.860623	137	33.8043	Afu6g12170	fkbp1 AspGDID:ASPL0000109562 COORDS:Chr6_A_fumigatus_Af293:3060448-3061084W, translated using codon table 1 (112 amino acids) Uncharacterized ORF	Putative FK506-binding protein (FKBP)-type peptidyl-prolyl cis-trans isomerase; transcript induced by exposure to human airway epithelial cells	66.96	1	9	9	1148	1.17458	81	23.1354	0.609123	81	20.9092	0.662911	81	19.0061	1.73889	150	45.7026	0.891062	150	16.5719	2.22088	150	53.9385	0.853073	180	42.1332	0.718674	180	20.0283
1.44686	0.538517	1.70455	0.672194	205.333	34.8941	1.72313	0.983965	1.66388	0.896391	205.333	30.2061	1.25087	0.41557	1.15942	0.341588	205.333	23.9931	Afu3g07430	aspf27 AspGDID:ASPL0000105151 COORDS:Chr3_A_fumigatus_Af293:1867882-1867179C, translated using codon table 1 (163 amino acids) Verified ORF	Putative peptidyl-prolyl cis-trans isomerase; cyclophilin; allergen Asp f 27; protein abundant in conidia; Yap1-dependent induction in response to hydrogen peroxide; induced by L-tyrosine	66.87	1	13	14	1882	1.70455	155	36.4279	2.64768	155	49.2231	1.15942	155	15.9404	1.95209	291	32.7917	1.66388	291	24.0666	1.62887	291	29.9472	0.683954	170	35.4626	0.857836	170	17.3285
3.20209	1.19181	3.20209	0.193552	27	35.7593	0.960521	0.548489	0.960521	0.352587	27	20.6856	1.77998	0.591354	1.77998	1.15308	27	40.8049	Afu1g06100	Afu1g06100 AspGDID:ASPL0000101778 COORDS:Chr1_A_fumigatus_Af293:1765522-1765995W, translated using codon table 1 (102 amino acids) Uncharacterized ORF	Ortholog(s) have disulfide oxidoreductase activity, glutathione peroxidase activity, glutathione transferase activity and role in cellular response to oxidative stress, cellular response to zinc ion, pathogenesis, protein glutathionylation	64.71	1	6	6	159	3.33895	25	45.6643	0.711204	25	20.2807	0.964625	25	14.1338										3.06523	29	25.8543	1.20984	29	21.0906
0.709716	0.264154	0.635642	0.245745	65.6667	24.8159	0.472102	0.269586	0.431988	0.253317	65.6667	35.9369	0.954533	0.31712	1.21456	0.467783	65.6667	23.6975	Afu2g11060	Afu2g11060 AspGDID:ASPL0000103821 COORDS:Chr2_A_fumigatus_Af293:2836626-2837531W, translated using codon table 1 (158 amino acids) Uncharacterized ORF	Putative acylCoA binding family protein	64.56	1	8	8	570	0.50953	67	37.1811	0.241236	67	47.9956	0.414507	67	35.2338	0.635642	56	22.0583	0.431988	56	37.1224	1.21456	56	15.8894	0.983978	74	15.2084	0.743082	74	22.6926
0.908589	0.338173	0.867534	0.136457	154.667	27.7604	1.50804	0.861139	1.41299	0.362246	154.667	25.5911	1.09177	0.362713	1.14151	0.202362	154.667	21.1461	Afu5g03490	ndk1 AspGDID:ASPL0000107527 COORDS:Chr5_A_fumigatus_Af293:944280-943353C, translated using codon table 1 (153 amino acids) Uncharacterized ORF	Putative nucleoside diphosphate kinase; induced by L-tyrosine	64.05	1	8	8	1359	0.797372	147	39.3795	1.41299	147	26.6898	0.869172	147	12.4316	1.06086	202	18.4889	1.90833	202	33.7618	1.14151	202	24.359	0.867534	115	25.4128	1.20279	115	16.3215
1.09643	0.408087	1.06363	0.184251	62.6667	21.4291	0.735448	0.419965	0.576856	0.357655	62.6667	23.5483	1.46841	0.487845	1.02187	1.00184	62.6667	23.5959	Afu2g03290	artA AspGDID:ASPL0000103158 COORDS:Chr2_A_fumigatus_Af293:868250-867203C, translated using codon table 1 (261 amino acids) Verified ORF	14-3-3 family protein; predicted gene pair with AFUA_6G06750; conidia-enriched protein; protein induced by hydrogen peroxide; reacts with rabbit immunosera exposed to A. fumigatus conidia; hypoxia repressed protein	63.98	1	14	16	643	1.06363	37	26.2616	0.484512	37	28.2011	0.767498	37	15.1166	0.930784	82	15.5275	0.576856	82	27.2512	1.02187	82	20.5142	1.29488	69	22.498	1.14498	69	15.1925
1.30103	0.484239	1.01138	0.651463	166.667	28.8322	1.59273	0.909501	1.7287	0.431358	166.667	27.7711	1.35878	0.451422	1.32838	0.17827	166.667	26.9624	Afu8g07170	Afu8g07170 AspGDID:ASPL0000111043 COORDS:Chr8_A_fumigatus_Af293:1755280-1756098W, translated using codon table 1 (272 amino acids) Uncharacterized ORF	Ortholog(s) have extracellular region localization	62.87	1	20	20	1343	2.04709	136	44.687	1.93972	136	38.2867	1.19767	136	15.6512	0.844627	168	23.5871	1.7287	168	27.781	1.5503	168	27.4939	1.01138	196	18.2226	1.10977	196	17.2455
1.02046	0.379813	1.06385	0.0796776	182	23.4591	1.14667	0.654788	1.1834	0.102257	182	20.2936	1.43924	0.478151	1.4908	0.134073	182	20.8774	Afu5g09230	Afu5g09230 AspGDID:ASPL0000107992 COORDS:Chr5_A_fumigatus_Af293:2377061-2378400W, translated using codon table 1 (324 amino acids) Verified ORF	Putative transaldolase; abundant protein in conidia and mycelia; protein induced by hydrogen peroxide and hypoxia	62.35	1	21	21	1566	1.06903	172	34.0672	1.1834	172	21.4625	1.28704	172	19.0597	1.06385	216	16.3719	1.22549	216	19.5337	1.4908	216	24.4686	0.928509	158	19.9382	1.03112	158	19.8845
0.839422	0.31243	0.283308	0.99665	1288.33	71.9303	1.24976	0.713654	0.727788	1.20485	1296.67	46.8079	1.02716	0.341249	0.873905	0.664253	1283.33	85.9518	Afu4g11800	alp1 AspGDID:ASPL0000106888 COORDS:Chr4_A_fumigatus_Af293:3117937-3116531C, translated using codon table 1 (403 amino acids) Verified ORF	Putative secreted alkaline serine protease; cleaves human complement components C3, C4, and C5; predicted signal sequence for secretion; fibrinogen-binding	62.28	1	17	17	12856	0.283308	1983	60.6058	0.39391	1998	22.8832	0.873905	1998	9.85285	0.244918	1218	82.2351	0.727788	1228	15.7073	0.452931	1228	72.666	1.99004	664	72.9501	2.62758	664	101.833
1.05686	0.393358	1.06498	0.0385909	540.333	27.9613	1.41135	0.805926	1.40916	0.193174	540.333	25.3491	1.34636	0.447294	1.30598	0.306281	540.333	22.1386	Afu4g07360	metH AspGDID:ASPL0000106450 COORDS:Chr4_A_fumigatus_Af293:1914045-1911526C, translated using codon table 1 (774 amino acids) Uncharacterized ORF	Putative cobalamin-independent methionine synthase; protein induced by heat shock; Yap1-dependent induction in response to hydrogen peroxide; reacts with rabbit immunosera exposed to A. fumigatus conidia; no human homolog	62.02	1	49	49	4633	1.06498	481	33.1766	1.40916	481	24.8803	1.06227	481	10.782	1.09074	737	22.8951	1.60561	737	33.8262	1.30598	737	27.9517	1.01485	403	27.8121	1.21928	403	17.3408
0.930427	0.346301	0.893347	0.091067	303.667	29.3709	1.50927	0.861841	1.65897	0.299423	303.667	31.894	1.03438	0.343648	1.01492	0.133102	303.667	21.4721	Afu3g14590	Afu3g14590 AspGDID:ASPL0000105848 COORDS:Chr3_A_fumigatus_Af293:3867232-3869408W, translated using codon table 1 (671 amino acids) Uncharacterized ORF	Ortholog(s) have copper ion binding, primary amine oxidase activity, quinone binding activity, role in oxidation-reduction process and external side of fungal-type cell wall localization	62	1	36	36	2589	1.03418	345	33.724	1.70431	345	40.6916	0.91208	345	12.5314	0.863751	361	20.5224	1.65897	361	32.0026	1.17614	361	22.7648	0.893347	205	33.8663	1.16452	205	22.9879
0.914342	0.340315	0.897555	0.121776	172.333	28.4953	1.25491	0.716593	1.33041	0.188947	172.333	18.2381	0.939106	0.311995	0.976529	0.105411	172.333	22.9368	Afu6g08750	Afu6g08750 AspGDID:ASPL0000109231 COORDS:Chr6_A_fumigatus_Af293:2073566-2071674C, translated using codon table 1 (578 amino acids) Uncharacterized ORF	Ortholog(s) have role in hyphal growth and cytosol, mitochondrion localization	61.94	1	31	31	1495	0.897555	218	40.6434	1.33041	218	25.7223	1.0207	218	11.7156	1.04364	223	17.4939	1.39442	223	18.796	0.976529	223	20.5157	0.801831	76	27.3485	1.03988	76	10.196
1.18886	0.442489	1.08122	0.381011	271	30.206	1.23228	0.703672	1.08222	0.298868	271	19.0441	1.03076	0.342445	1.14051	0.210755	271	21.2246	Afu2g09290	hsp60 AspGDID:ASPL0000103647 COORDS:Chr2_A_fumigatus_Af293:2378663-2376729C, translated using codon table 1 (587 amino acids) Verified ORF	Putative antigenic mitochondrial protein; reacts with rabbit immunosera exposed to A. fumigatus conidia; hypoxia induced protein	61.67	1	34	34	2373	1.08122	233	41.4896	1.57644	233	24.8547	1.16399	233	12.937	1.61211	410	29.5227	1.08222	410	19.2751	1.14051	410	26.5135	0.873244	170	19.6056	1.03817	170	13.0024
0.89097	0.331616	0.785235	0.216992	708	33.0155	1.24141	0.708888	1.24024	0.303104	708	22.4754	0.979297	0.325347	1.03429	0.19967	708	21.7563	Afu4g09030	Afu4g09030 AspGDID:ASPL0000106618 COORDS:Chr4_A_fumigatus_Af293:2345336-2342358C, translated using codon table 1 (953 amino acids) Verified ORF	Putative aminopeptidase; conidia-enriched protein; protein induced by heat shock; transcript induced by exposure to human airway epithelial cells; induced by gliotoxin exposure	61.18	1	57	58	6142	0.785235	768	46.8461	1.24024	768	22.8245	1.03429	768	12.0109	1.14056	887	18.621	1.5451	887	26.5708	1.1457	887	21.2355	0.747112	469	33.5794	0.938898	469	18.031
1.02874	0.382892	1.03898	0.0537102	117	26.88	0.864682	0.493762	0.865535	0.0387982	117	16.5029	1.56013	0.518316	1.45466	0.425549	117	29.2707	Afu6g06770	aspf22 AspGDID:ASPL0000109039 COORDS:Chr6_A_fumigatus_Af293:1480347-1478847C, translated using codon table 1 (438 amino acids) Verified ORF	Putative enolase; allergen Asp f 22; conidia-enriched protein; transcript induced by growth on hydrogen peroxide; hypoxia induced protein; transcript induced by exposure to human airway epithelial cells	60.27	1	25	25	996	1.07659	137	42.1498	0.865535	137	15.232	1.45466	137	30.4788	1.03898	152	17.1479	0.903047	152	20.3577	1.19724	152	23.2864	0.970644	62	21.3424	0.825464	62	13.919
1.1943	0.444514	1.12621	0.357628	457.667	32.8625	1.20496	0.688072	1.19715	0.128856	457.667	20.2755	1.09878	0.365044	1.05493	0.093406	457.667	22.8564	Afu2g02100	Afu2g02100 AspGDID:ASPL0000103040 COORDS:Chr2_A_fumigatus_Af293:523316-521496C, translated using codon table 1 (513 amino acids) Uncharacterized ORF	Putative dihydrolipoamide dehydrogenase; reacts with rabbit immunosera exposed to A. fumigatus conidia	60.04	1	31	31	3914	0.875614	545	43.2706	1.08019	545	17.716	1.20605	545	18.2288	1.58108	602	23.8986	1.33754	602	24.8252	1.05493	602	25.2762	1.12621	226	31.4183	1.19715	226	18.2853
1.19786	0.445837	1.26906	0.280745	175	27.828	1.37943	0.787702	1.4973	0.251873	175	20.3088	1.44421	0.479805	1.55159	0.229967	175	22.4604	Afu3g11690	Afu3g11690 AspGDID:ASPL0000105565 COORDS:Chr3_A_fumigatus_Af293:3071255-3069978C, translated using codon table 1 (360 amino acids) Uncharacterized ORF	Putative class II fructose-bisphosphate aldolase; immunoreactive protein; reacts with rabbit immunosera exposed to A. fumigatus conidia; hypoxia induced protein	59.72	1	20	20	1521	1.43614	110	23.3516	1.55076	110	21.3202	1.1802	110	11.6381	1.26906	238	26.8463	1.4973	238	28.7395	1.55159	238	36.155	0.888363	177	33.2862	1.09024	177	10.8666
0.709882	0.264215	0.661129	0.290168	444.333	44.6251	0.906954	0.5179	0.847048	0.156983	444.333	14.4306	0.794079	0.263813	0.876553	0.159335	444.333	24.5063	Afu1g16190	aspf9 AspGDID:ASPL0000102682 COORDS:Chr1_A_fumigatus_Af293:4404557-4405859W, translated using codon table 1 (395 amino acids) Verified ORF	Cell wall glucanase; allergen Asp f 9; predicted GPI-anchor; binds specifically to IgE antibodies in the sera of allergic bronchopulmonary aspergillosis (ABPA) patients; transcript repressed by H2O2; induced by exposure to artemisinin	59.49	1	16	16	3763	0.447178	515	70.0485	0.788744	515	11.3845	0.895272	515	11.1517	1.02134	548	21.0138	1.08507	548	12.3733	0.876553	548	25.9844	0.661129	270	42.8129	0.847048	270	19.534
0.81508	0.303369	0.890155	0.130492	877.333	36.319	1.38306	0.789771	1.32499	0.159898	877.333	26.5487	0.871891	0.289665	0.861661	0.037109	877.333	24.3533	Afu3g00840	Afu3g00840 AspGDID:ASPL0000104604 COORDS:Chr3_A_fumigatus_Af293:193601-191941C, translated using codon table 1 (507 amino acids) Uncharacterized ORF	FAD-dependant oxygenase; secreted protein; ortholog of <i>A. nidulans</i> AN10930, afoF, AN5258, AN7274, AN7269 and AN1310; transcript up-regulated in conidia exposed to neutrophils	59.17	1	26	27	7666	0.6644	681	48.0435	1.26031	681	21.8976	0.861661	681	14.0864	0.890155	950	25.1936	1.56388	950	23.5622	0.913042	950	27.9523	0.890684	1001	35.7198	1.32499	1001	34.1864
0.953432	0.354864	0.971867	0.0969896	104.667	28.7335	1.19391	0.681763	1.19628	0.218525	104.667	19.9921	0.897369	0.298129	0.953652	0.12894	104.667	26.8136	Afu8g05040	Afu8g05040 AspGDID:ASPL0000110837 COORDS:Chr8_A_fumigatus_Af293:1175786-1174836C, translated using codon table 1 (316 amino acids) Uncharacterized ORF	Has domain(s) with predicted lyase activity and role in metabolic process	58.54	1	17	17	860	0.848548	123	55.1776	0.974213	123	18.2658	0.749856	123	19.3895	0.971867	136	15.4472	1.19628	136	18.6814	0.953652	136	26.7965	1.03988	55	15.5758	1.41124	55	23.0291
1.03934	0.386838	1.20312	0.296212	21.3333	28.4176	1.13253	0.646714	1.26474	0.229193	21.3333	17.5885	1.06595	0.354135	1.17735	0.268318	21.3333	13.0757	Afu3g00350	Afu3g00350 AspGDID:ASPL0000104556 COORDS:Chr3_A_fumigatus_Af293:73100-73476W, translated using codon table 1 (107 amino acids) Uncharacterized ORF	Ortholog of <i>A. nidulans FGSC A4</i> : AN3616, <i>A. niger CBS 513.88</i> : An13g01530, <i>Aspergillus wentii</i> : Aspwe1_0143920, <i>Aspergillus sydowii</i> : Aspsy1_0040713 and <i>Aspergillus terreus NIH2624</i> : ATET_02895	57.94	1	6	6	188	1.21749	25	35.241	1.26474	25	16.7292	1.26062	25	6.75142	1.20312	26	11.8339	1.26498	26	20.9038	1.17735	26	8.65721	0.697405	13	38.1778	0.867885	13	15.1325
1.016	0.378151	0.968818	0.288084	118	35.5559	1.04889	0.598949	1.18041	0.231784	118	20.113	1.1102	0.368836	1.22068	0.228427	118	24.6654	Afu4g07650	cyp6 AspGDID:ASPL0000106480 COORDS:Chr4_A_fumigatus_Af293:1987776-1988776W, translated using codon table 1 (209 amino acids) Uncharacterized ORF	Putative peptidyl-prolyl cis-trans isomerase	57.42	1	11	12	1010	0.968818	135	44.4766	1.18041	135	23.6079	1.22068	135	17.3933	1.32476	149	18.5377	1.18499	149	14.7266	1.26238	149	28.7662	0.754419	70	43.6534	0.78126	70	22.0045
0.992497	0.369404	1.11719	0.26242	291	32.6499	2.20197	1.2574	2.26537	0.130462	291	40.7495	1.07844	0.358287	1.05608	0.264744	291	26.3771	Afu3g00680	Afu3g00680 AspGDID:ASPL0000104588 COORDS:Chr3_A_fumigatus_Af293:153549-151397C, translated using codon table 1 (665 amino acids) Uncharacterized ORF	Copper amine oxidase; predicted gene pair with AFUA_7G04180	56.99	1	29	32	2842	1.11719	346	36.8421	2.28861	346	39.7788	0.825591	346	16.2018	0.69098	359	35.5005	2.26537	359	39.2926	1.05608	359	23.5047	1.16932	168	25.6072	2.05192	168	43.177
0.554255	0.206291	0.491621	0.334517	27	31.7838	0.527214	0.301057	0.465129	0.288592	27	21.8334	0.524824	0.17436	0.482188	0.225464	27	31.4643	Afu4g10610	Afu4g10610 AspGDID:ASPL0000106775 COORDS:Chr4_A_fumigatus_Af293:2775371-2775001C, translated using codon table 1 (104 amino acids) Uncharacterized ORF	Ortholog of <i>A. nidulans FGSC A4</i> : AN1979, <i>A. niger CBS 513.88</i> : An04g06070, <i>Aspergillus wentii</i> : Aspwe1_0022830, <i>Aspergillus sydowii</i> : Aspsy1_0053917 and <i>Aspergillus terreus NIH2624</i> : ATET_04005	56.73	1	6	6	213	0.255482	31	43.5343	0.274717	31	32.8603	0.323723	31	23.0467	0.491621	44	35.7444	0.465129	44	30.0006	0.482188	44	31.881	0.915661	6	16.0727	0.841796	6	2.63935
1.15553	0.430083	1.15404	0.101532	92	24.474	1.41566	0.80839	1.46726	0.242277	92	23.4369	1.15746	0.384539	1.21217	0.0951753	92	19.8755	Afu6g11430	aldA AspGDID:ASPL0000109492 COORDS:Chr6_A_fumigatus_Af293:2837140-2839051W, translated using codon table 1 (559 amino acids) Verified ORF	Putative aldehyde dehydrogenase; predicted gene pair with AFUA_7G01000; hypoxia repressed protein; transcript up-regulated in conidia exposed to neutrophils; immunoreactive protein	56.53	1	23	27	989	1.05475	108	32.813	1.62798	108	31.6819	1.04757	108	13.3782	1.2578	120	22.9847	1.46726	120	24.919	1.21217	120	23.4575	1.15404	48	17.6241	1.15174	48	13.7097
0.877257	0.326512	0.788475	0.644021	82.3333	101.923	0.621318	0.354793	0.402052	0.508487	82.3333	54.041	0.46758	0.155342	0.397095	0.138124	82.3333	56.7856	Afu3g05350	htb1 AspGDID:ASPL0000104951 COORDS:Chr3_A_fumigatus_Af293:1290859-1290284C, translated using codon table 1 (140 amino acids) Uncharacterized ORF	Histone H2B	56.43	1	11	11	691	0.788475	74	201.366	0.402052	74	74.7867	0.378919	74	63.7667	0.282233	128	93.8632	0.259251	128	72.7614	0.397095	128	72.4341	1.56106	45	10.5414	1.20265	45	14.5749
1.02693	0.382219	1.01406	0.10431	86.3333	27.7477	1.29434	0.73911	1.29852	0.169774	86.3333	20.8361	1.06491	0.35379	0.967572	0.201143	86.3333	21.6674	Afu4g10410	Afu4g10410 AspGDID:ASPL0000106755 COORDS:Chr4_A_fumigatus_Af293:2732043-2730416C, translated using codon table 1 (429 amino acids) Uncharacterized ORF	Putative aspartate aminotransferase; reacts with rabbit immunosera exposed to A. fumigatus conidia; hypoxia induced protein; transcript induced in conidia exposed to neutrophils or to human airway epithelial cells	55.94	1	26	26	715	0.929655	95	39.428	1.29852	95	27.8727	0.930953	95	14.229	1.01406	125	16.7326	1.12251	125	16.0193	0.967572	125	20.3697	1.13708	39	27.0827	1.46198	39	18.6164
1.17977	0.439105	0.989133	0.331889	259.667	30.4687	1.46292	0.835373	1.46235	0.0933359	259.667	27.8207	1.07791	0.358108	1.07486	0.0899175	259.667	20.5762	Afu6g04920	fdh AspGDID:ASPL0000108946 COORDS:Chr6_A_fumigatus_Af293:1161764-1163212W, translated using codon table 1 (418 amino acids) Verified ORF	Putative NAD-dependent formate dehydrogenase; protein more abundant in conidia than mycelia; transcript up-regulated in conidia exposed to neutrophils; protein induced by heat shock; SrbA-regulated during hypoxia	55.26	1	22	22	2094	0.98717	193	36.8544	1.55653	193	23.848	0.989549	193	11.9264	1.563	367	31.3125	1.46235	367	32.4247	1.16931	367	24.1762	0.989133	219	23.2393	1.36986	219	27.1894
1.0388	0.386636	1.04388	0.117198	49	19.8759	0.767558	0.438301	0.66811	0.216864	49	16.7326	1.20957	0.40185	1.06003	0.447317	49	20.1049	Afu6g06750	Afu6g06750 AspGDID:ASPL0000109037 COORDS:Chr6_A_fumigatus_Af293:1474803-1476209W, translated using codon table 1 (272 amino acids) Uncharacterized ORF	14-3-3 family protein; predicted gene pair with AFUA_2G03290 (artA)	54.78	1	12	14	535	1.04388	41	27.1388	0.618252	41	14.7187	0.856181	41	8.08047	0.919138	65	12.6533	0.66811	65	20.7716	1.06003	65	19.5907	1.15337	41	19.8356	1.01631	41	14.7076
1.0092	0.375621	0.98775	0.302748	12.3333	31.5582	1.05813	0.604229	0.908105	0.407881	12.3333	12.2046	0.99547	0.330721	0.830551	0.390762	12.3333	19.3385	Afu1g07500	Afu1g07500 AspGDID:ASPL0000101915 COORDS:Chr1_A_fumigatus_Af293:2115579-2115098C, translated using codon table 1 (97 amino acids) Uncharacterized ORF	Ortholog of <i>A. niger CBS 513.88</i> : An07g10060, <i>Aspergillus wentii</i> : Aspwe1_0046372, <i>Aspergillus versicolor</i> : Aspve1_0045780 and <i>Aspergillus clavatus NRRL 1</i> : ACLA_027110	54.64	1	3	3	109	0.717749	13	26.6434	0.908105	13	13.3837	0.714204	13	11.9332	1.3221	17	21.9327	1.51978	17	18.9879	1.44165	17	21.3097	0.98775	7	46.0986	0.746513	7	4.24225
1.19398	0.444396	1.15259	0.103605	217.667	23.8598	1.38771	0.79243	1.33659	0.234981	217.667	19.9781	1.57937	0.524706	1.41093	0.379683	217.667	24.9017	Afu1g10130	Afu1g10130 AspGDID:ASPL0000102077 COORDS:Chr1_A_fumigatus_Af293:2611841-2610281C, translated using codon table 1 (446 amino acids) Uncharacterized ORF	Putative adenosylhomocysteinase; protein induced by heat shock	54.48	1	26	26	1831	1.31188	152	37.0487	1.33659	152	20.097	1.31304	152	15.7831	1.15259	381	14.0605	1.64405	381	27.7204	1.41093	381	27.7298	1.11747	120	20.47	1.1825	120	12.1171
0.862148	0.320888	0.856798	0.0560556	89	34.6316	1.10175	0.629138	1.08144	0.149678	89	17.6715	1.077	0.357806	1.06145	0.205582	89	27.6639	Afu3g02253	Afu3g02253 AspGDID:ASPL0000362910 COORDS:Chr3_A_fumigatus_Af293:556343-555888C, translated using codon table 1 (151 amino acids) Uncharacterized ORF	Ortholog of <i>A. oryzae RIB40</i> : AO090012000815, <i>Neosartorya fischeri NRRL 181</i> : NFIA_003390, <i>Aspergillus clavatus NRRL 1</i> : ACLA_062150 and <i>Aspergillus zonatus</i> : Aspzo1_0135140	53.64	1	6	6	796	0.856798	106	51.5654	0.963268	106	15.476	1.28991	106	15.4008	0.808959	100	28.4867	1.26055	100	23.0308	0.879634	100	45.2607	0.920687	61	23.8427	1.08144	61	14.5075
0.887086	0.33017	0.810733	0.233871	19.6667	25.8238	0.878792	0.501819	0.786691	0.33877	19.6667	20.6405	1.13508	0.377103	1.25892	0.225774	19.6667	25.7843	Afu5g00800	Afu5g00800 AspGDID:ASPL0000107263 COORDS:Chr5_A_fumigatus_Af293:221289-221651W, translated using codon table 1 (120 amino acids) Uncharacterized ORF	Ortholog of <i>Neosartorya fischeri NRRL 181</i> : NFIA_041390 and <i>Aspergillus fumigatus A1163</i> : AFUB_049260	53.33	1	6	6	163	0.700934	35	57.5198	0.595595	35	30.9447	0.874487	35	13.8609	0.810733	18	11.7281	1.25409	18	24.1211	1.27184	18	30.495	1.14959	6	8.22344	0.786691	6	6.85575
1.04941	0.390585	1.1107	0.119606	80.3333	21.9588	1.47606	0.842878	1.63662	0.299558	80.3333	19.9735	1.18445	0.393506	1.24016	0.125752	80.3333	14.7788	Afu4g11730	gldB AspGDID:ASPL0000106881 COORDS:Chr4_A_fumigatus_Af293:3102011-3103045W, translated using codon table 1 (325 amino acids) Verified ORF	Putative glycerol dehydrogenase; calcium induced; transcript induced by exposure to human airway epithelial cells	53.23	1	15	15	646	1.12594	86	29.4979	1.66111	86	22.8184	1.04047	86	9.35852	1.1107	115	14.0717	1.63662	115	25.7929	1.24016	115	16.0218	0.911578	40	22.3068	1.13045	40	11.3093
1.03007	0.383387	1.0035	0.0863656	75.6667	24.8491	1.00777	0.575468	1.02431	0.194955	75.6667	19.8925	1.22811	0.40801	1.23809	0.257269	75.6667	21.4512	Afu1g10630	Afu1g10630 AspGDID:ASPL0000102127 COORDS:Chr1_A_fumigatus_Af293:2776408-2774958C, translated using codon table 1 (387 amino acids) Uncharacterized ORF	Putative S-adenosylmethionine synthetase; higher expression in 48 h biofilm vs planktonic cells; hypoxia induced protein	53.23	1	17	17	640	0.960109	84	46.6406	0.805068	84	16.7405	1.23809	84	14.3715	1.0035	119	17.0658	1.02431	119	20.9179	0.966002	119	19.3201	1.1266	24	10.841	1.19392	24	22.0192
1.01625	0.378245	0.96528	0.0947002	82.3333	20.42	1.51132	0.863016	1.50525	0.017291	82.3333	24.5363	1.07397	0.356799	1.00983	0.204591	82.3333	24.015	Afu2g13630	aro8 AspGDID:ASPL0000104078 COORDS:Chr2_A_fumigatus_Af293:3546280-3548297W, translated using codon table 1 (526 amino acids) Uncharacterized ORF	Putative amino transferase; immunoreactive protein; transcript induced by exposure to human airway epithelial cells and by growth on BSA as a sole nitrogen source	53.23	1	23	23	680	0.96528	106	34.0717	1.50525	106	17.6072	0.909125	106	13.7944	0.957954	114	19.773	1.49789	114	26.5886	1.00983	114	22.1188	1.12552	27	7.41528	1.53083	27	29.4132
0.896866	0.33381	0.811914	0.237805	261	29.3448	1.07627	0.614583	1.10662	0.160727	261	18.5077	0.937519	0.311468	1.02172	0.196241	261	22.1104	Afu7g05930	mepB AspGDID:ASPL0000110285 COORDS:Chr7_A_fumigatus_Af293:1452895-1455148W, translated using codon table 1 (716 amino acids) Verified ORF	Putative metallopeptidase with similarity to mammalian thimet oligopeptidases; conidia-enriched protein; transcript induced by exposure to human airway epithelial cells and by growth on BSA as a sole nitrogen source	52.93	1	46	46	2242	0.811914	306	42.1947	1.10662	306	17.956	1.07761	306	17.2946	1.16548	327	21.2243	1.21965	327	17.7424	1.02172	327	18.6014	0.713202	150	24.6153	0.902525	150	19.8246
0.387525	0.144235	0.387525	0.163752	9	23.2814	0.368649	0.210511	0.368649	0.141619	9	25.616	0.515586	0.171291	0.515586	0.196617	9	27.7708	Afu6g10700	Afu6g10700 AspGDID:ASPL0000109425 COORDS:Chr6_A_fumigatus_Af293:2643846-2644318W, translated using codon table 1 (122 amino acids) Uncharacterized ORF	Ortholog(s) have chaperone binding, unfolded protein binding activity, role in protein refolding and mitochondrial matrix localization	52.46	1	6	6	51	0.271735	9	37.8168	0.268509	9	33.7639	0.376557	9	35.1225	0.503315	9	8.74603	0.468789	9	17.4681	0.654616	9	20.4191
1.06246	0.395443	1.032	0.0833626	114.333	15.0623	1.40148	0.800291	1.33922	0.144194	114.333	18.6966	1.23057	0.408826	1.17888	0.180272	114.333	17.8536	Afu4g11340	lys9 AspGDID:ASPL0000106843 COORDS:Chr4_A_fumigatus_Af293:2978580-2976809C, translated using codon table 1 (450 amino acids) Uncharacterized ORF	Saccharopine dehydrogenase; hypoxia induced protein; transcript induced by exposure to human airway epithelial cells	52.44	1	24	24	965	1.15677	98	23.319	1.29888	98	17.4043	1.17888	98	12.0365	0.998609	186	12.3047	1.56634	186	26.5678	1.08179	186	22.2944	1.032	59	9.56332	1.33922	59	12.1178
1.04473	0.388845	1.15602	0.422343	362	29.4555	1.07184	0.612055	1.03239	0.402294	362	17.2488	0.941721	0.312864	0.86136	0.206005	362	22.4588	Afu1g14560	msdS AspGDID:ASPL0000102523 COORDS:Chr1_A_fumigatus_Af293:3890868-3889271C, translated using codon table 1 (493 amino acids) Verified ORF	Putative 1,2-alpha-mannosidase; secreted protein; fibrinogen-binding	52.33	1	21	21	3120	0.577886	446	53.5501	0.690724	446	15.8662	1.1758	446	15.8999	1.40028	499	18.4857	1.03239	499	14.8682	0.788008	499	21.827	1.15602	141	16.3307	1.4924	141	21.012
0.928658	0.345643	0.89612	0.183314	170.333	28.6514	1.14619	0.654514	1.15069	0.185888	170.333	21.2635	1.08474	0.36038	1.15881	0.219007	170.333	23.7981	Afu5g08050	Afu5g08050 AspGDID:ASPL0000107877 COORDS:Chr5_A_fumigatus_Af293:2042382-2039865C, translated using codon table 1 (654 amino acids) Uncharacterized ORF	Putative aminopeptidase P	51.83	1	32	32	1424	0.89612	196	40.0933	1.15069	196	19.792	1.25712	196	15.4657	1.12606	225	19.9511	1.32979	225	26.9371	1.15881	225	25.321	0.763792	90	25.9098	0.958098	90	17.0614
1.64083	0.610709	1.72751	1.22936	28.3333	38.3174	1.14265	0.65249	1.22238	0.713862	28.3333	33.8466	1.25224	0.416028	1.2054	0.809305	28.3333	33.3991	Afu1g00760	Afu1g00760 AspGDID:ASPL0000101248 COORDS:Chr1_A_fumigatus_Af293:271587-271231C, translated using codon table 1 (118 amino acids) Uncharacterized ORF	Ortholog of <i>A. nidulans FGSC A4</i> : AN4143, AN12170, <i>A. fumigatus Af293</i> : Afu5g14890, <i>Aspergillus wentii</i> : Aspwe1_0177868, Aspwe1_0403846 and <i>Aspergillus niger ATCC 1015</i> : 41666-mRNA	51.69	1	6	6	250	2.82455	9	19.1876	1.8133	9	33.1875	1.2054	9	13.8286	1.72751	36	42.7151	1.22238	36	21.9007	2.08396	36	57.7501	0.370411	40	53.0493	0.392269	40	46.4516
1.08532	0.403954	1.07722	0.0508631	36.6667	29.2682	1.24811	0.712713	1.22788	0.0511719	36.6667	19.6047	1.17712	0.39107	1.15082	0.255739	36.6667	17.0797	Afu5g08290	Afu5g08290 AspGDID:ASPL0000107901 COORDS:Chr5_A_fumigatus_Af293:2105292-2104352C, translated using codon table 1 (283 amino acids) Uncharacterized ORF	Ortholog(s) have intracellular localization	51.59	1	17	17	303	1.13975	26	47.902	1.30631	26	31.7327	0.93555	26	9.00189	1.07722	64	21.13	1.21015	64	18.2185	1.15082	64	24.0998	1.039	20	18.7728	1.22788	20	8.86284
0.536711	0.199762	0.361005	0.326797	4.33333	11.6089	0.546174	0.311883	0.259224	0.533912	4.33333	15.805	0.358149	0.118986	0.320536	0.120459	4.33333	7.89173	Afu1g13780	Afu1g13780 AspGDID:ASPL0000102446 COORDS:Chr1_A_fumigatus_Af293:3681048-3680611C, translated using codon table 1 (103 amino acids) Uncharacterized ORF	Has domain(s) with predicted DNA binding, protein heterodimerization activity, role in DNA-dependent transcription, initiation, nucleosome assembly and nucleosome, nucleus localization	51.46	1	1	6	593	0.361005	4	31.7784	0.259224	4	21.235	0.320536	4	10.2242	0.335355	6	3.01113	0.217096	6	23.9839	0.260984	6	13.1687	0.913773	3	0.0373355	1.1622	3	2.19598
0.827977	0.30817	0.747448	0.167785	308	43.7892	0.963721	0.550316	0.987798	0.0797648	308	15.3242	0.971224	0.322665	0.923014	0.21901	308	21.937	Afu1g13490	Afu1g13490 AspGDID:ASPL0000102417 COORDS:Chr1_A_fumigatus_Af293:3586808-3588296W, translated using codon table 1 (293 amino acids) Uncharacterized ORF	Putative spermidine synthase; protein induced by hydrogen peroxide	51.19	1	13	13	2667	0.747448	240	52.7266	0.987798	240	15.1351	1.21032	240	13.7713	1.02085	348	20.6417	1.02867	348	16.5287	0.923014	348	20.8225	0.715637	336	57.9993	0.874691	336	14.3086
0.98206	0.365519	1.00668	0.0761734	63.3333	18.088	1.10846	0.632966	1.02867	0.170804	63.3333	14.6593	1.16584	0.387322	1.18392	0.143989	63.3333	21.622	Afu2g10660	mpdA AspGDID:ASPL0000103781 COORDS:Chr2_A_fumigatus_Af293:2727506-2726340C, translated using codon table 1 (388 amino acids) Verified ORF	Putative mannitol-1-phosphate dehydrogenase; conidia-enriched protein; protein induced by heat shock; reacts with rabbit immunosera exposed to conidia; no human homolog	50.52	1	17	17	541	0.896622	94	25.8156	0.992149	94	12.796	1.18392	94	12.3841	1.04288	76	14.4145	1.30455	76	23.9257	1.01366	76	27.4001	1.00668	20	14.0341	1.02867	20	7.25628
0.900458	0.335147	0.91196	0.0748618	110	24.91	1.29816	0.741291	1.21943	0.201994	110	20.2829	1.04785	0.348121	1.04724	0.0609511	110	25.7101	Afu5g09860	Afu5g09860 AspGDID:ASPL0000108054 COORDS:Chr5_A_fumigatus_Af293:2552613-2551525C, translated using codon table 1 (287 amino acids) Uncharacterized ORF	Putative esterase	50.17	1	13	13	977	0.820511	149	32.6848	1.14738	149	24.7933	1.04724	149	13.2876	0.91196	134	19.4664	1.52766	134	26.5304	0.987202	134	27.2005	0.968903	47	22.5786	1.21943	47	9.52489
1.05476	0.392577	1.05459	0.0468264	67.6667	23.4714	1.30764	0.746703	1.34351	0.118358	67.6667	23.926	1.31009	0.435245	1.30777	0.152344	67.6667	25.5433	Afu2g11940	ade13 AspGDID:ASPL0000103908 COORDS:Chr2_A_fumigatus_Af293:3080820-3078848C, translated using codon table 1 (483 amino acids) Uncharacterized ORF	Adenylosuccinate lyase; reacts with rabbit immunosera exposed to A. fumigatus conidia	50.1	1	25	25	556	1.10167	54	29.9867	1.40391	54	31.136	1.15892	54	14.0825	1.00801	108	18.804	1.34351	108	23.0823	1.30777	108	25.0779	1.05459	41	21.6234	1.17549	41	17.5598
1.21141	0.450881	1.267	0.118746	44.6667	25.6666	1.17709	0.672156	1.23468	0.235099	44.6667	18.7875	1.29733	0.431007	1.39753	0.176957	44.6667	25.7052	Afu1g02980	Afu1g02980 AspGDID:ASPL0000101468 COORDS:Chr1_A_fumigatus_Af293:854826-855623W, translated using codon table 1 (265 amino acids) Uncharacterized ORF	Putative 6-phosphogluconolactonase; calcium downregulated	49.81	1	10	11	382	1.267	44	39.3464	1.37804	44	27.0705	1.09301	44	10.8954	1.29216	67	24.4493	1.23468	67	20.6686	1.39753	67	29.5298	1.07506	23	13.2042	0.918543	23	8.62357
0.930286	0.346249	0.877469	0.182911	284.667	32.4915	1.23233	0.703699	1.1835	0.214111	284.667	22.8796	1.08335	0.359917	1.07439	0.0811895	284.667	19.0767	Afu2g09790	Afu2g09790 AspGDID:ASPL0000103695 COORDS:Chr2_A_fumigatus_Af293:2503042-2501287C, translated using codon table 1 (553 amino acids) Uncharacterized ORF	Putative glucose-6-phosphate isomerase	49.55	1	25	25	2406	0.877469	313	48.4393	1.1835	313	18.4554	1.07439	313	13.0343	1.13379	384	20.8352	1.46663	384	33.7427	1.16865	384	25.2699	0.779596	157	28.2001	1.04684	157	16.4408
0.651183	0.242368	0.695654	0.115063	69.6667	29.9139	0.900579	0.51426	0.970294	0.342562	69.6667	27.1837	0.6826	0.226777	0.570001	0.29271	69.6667	30.4841	Afu5g01420	Afu5g01420 AspGDID:ASPL0000107322 COORDS:Chr5_A_fumigatus_Af293:374613-373849C, translated using codon table 1 (205 amino acids) Uncharacterized ORF	Ortholog(s) have extracellular region localization	49.27	1	9	9	578	0.695654	76	36.4797	1.20292	76	22.2111	1.01489	76	15.5838	0.520522	101	36.5239	0.528522	101	27.6203	0.46291	101	39.1469	0.737375	32	16.7381	0.970294	32	31.7197
0.947992	0.352839	0.988946	0.0815644	216.667	28.8302	1.3233	0.755647	1.24929	0.230527	216.667	19.839	1.1265	0.374253	1.10353	0.105077	216.667	22.0871	Afu2g01920	Afu2g01920 AspGDID:ASPL0000103022 COORDS:Chr2_A_fumigatus_Af293:479695-481689W, translated using codon table 1 (664 amino acids) Uncharacterized ORF	Ortholog(s) have cytosol localization	49.25	1	32	33	1852	1.00096	230	44.265	1.24929	230	21.5895	1.24116	230	17.5268	0.988946	303	16.6837	1.58174	303	23.0563	1.10353	303	23.7323	0.854065	117	25.5418	1.13886	117	14.8713
1.36853	0.50936	1.34932	0.0490065	16	16.723	0.811742	0.463531	0.770695	0.394065	16	27.3868	1.51426	0.503075	1.96511	0.835794	16	18.3324	Afu5g11320	aspf29 AspGDID:ASPL0000108191 COORDS:Chr5_A_fumigatus_Af293:2903022-2902611C, translated using codon table 1 (110 amino acids) Verified ORF	Allergen Asp f 29; putative thioredoxin	49.09	1	4	4	138	1.34932	10	20.7533	0.439807	10	13.5909	0.549845	10	16.0972	1.42423	12	17.0744	0.770695	12	52.6426	1.96511	12	12.1753	1.33203	26	12.3412	1.22472	26	15.9267
0.96445	0.358965	0.96154	0.0128541	145.667	23.3317	1.23448	0.704927	1.19501	0.110651	145.667	19.9226	1.12887	0.375038	1.14009	0.0579348	145.667	18.8367	Afu3g06830	Afu3g06830 AspGDID:ASPL0000105094 COORDS:Chr3_A_fumigatus_Af293:1701422-1702627W, translated using codon table 1 (363 amino acids) Uncharacterized ORF	Aspartate-semialdehyde dehydrogenase; no human homolog	49.04	1	17	17	1223	0.97851	163	37.9653	1.19501	163	24.4279	1.14009	163	11.8859	0.9533	175	15.9467	1.35945	175	23.8995	1.06614	175	20.8505	0.96154	99	16.0832	1.14897	99	11.4403
0.877619	0.326646	0.868956	0.136609	36.3333	25.5484	1.12812	0.644195	1.11004	0.090167	36.3333	11.661	0.982552	0.326429	0.870005	0.221139	36.3333	19.9244	Afu8g02770	Afu8g02770 AspGDID:ASPL0000110713 COORDS:Chr8_A_fumigatus_Af293:738567-739410W, translated using codon table 1 (151 amino acids) Uncharacterized ORF	Ortholog(s) have cytidine deaminase activity, role in cytidine catabolic process, deoxycytidine catabolic process, pyrimidine-containing compound salvage and cytosol, nucleus localization	49.01	1	5	5	319	1.01835	43	45.72	1.11004	43	15.8057	1.23733	43	13.6207	0.868956	46	11.2471	1.22596	46	10.0333	0.870005	46	16.5019	0.745547	20	19.6782	1.04836	20	9.14388
1.93744	0.721106	1.12745	1.91104	965.333	49.9138	0.884499	0.505078	0.460116	0.869639	965.333	57.1572	0.882142	0.29307	1.02336	0.324181	965.333	32.746	Afu2g09030	dppV AspGDID:ASPL0000103621 COORDS:Chr2_A_fumigatus_Af293:2312950-2315573W, translated using codon table 1 (721 amino acids) Verified ORF	Secreted dipeptidyl-peptidase; induced by growth on BSA as a sole nitrogen source; immunoreactive protein	48.68	1	42	42	8178	0.564782	1099	49.2274	0.308529	1099	67.7429	1.11176	1099	14.7852	1.12745	1472	17.2975	0.460116	1472	54.4674	0.511305	1472	50.219	4.12008	325	83.2164	1.88485	325	49.2614
0.991606	0.369072	1.03394	0.091671	225.333	36.1488	1.32077	0.754206	1.42588	0.185195	225.333	19.562	1.03566	0.344073	1.01884	0.112903	225.333	24.0077	Afu6g07770	Afu6g07770 AspGDID:ASPL0000109137 COORDS:Chr6_A_fumigatus_Af293:1773673-1775224W, translated using codon table 1 (501 amino acids) Uncharacterized ORF	Putative alanine aminotransferase	48.5	1	22	22	1918	1.03394	229	58.9731	1.42588	229	21.6992	1.01884	229	8.91234	1.05446	329	19.2786	1.4295	329	23.0782	1.15603	329	26.6835	0.886418	118	30.1949	1.10694	118	13.9085
0.761525	0.283437	0.846455	0.157585	150.667	34.1187	1.07247	0.612416	1.11788	0.133785	150.667	16.0054	0.963901	0.320233	0.819628	0.341979	150.667	24.3446	Afu1g11480	Afu1g11480 AspGDID:ASPL0000102211 COORDS:Chr1_A_fumigatus_Af293:3031787-3030921C, translated using codon table 1 (168 amino acids) Uncharacterized ORF	Protein of unknown function; transcript up-regulated in conidia exposed to neutrophils	48.21	1	8	8	1225	0.846455	141	49.1556	1.11788	141	15.474	1.35438	141	15.6024	0.858426	177	17.0169	1.17764	177	14.6185	0.819628	177	27.6344	0.579693	134	36.1836	0.921891	134	17.9238
0.909936	0.338675	0.925661	0.175411	106.667	28.6852	1.08059	0.617054	0.987497	0.162552	106.667	13.9095	0.956656	0.317826	0.934918	0.105347	106.667	17.4796	Afu2g10420	Afu2g10420 AspGDID:ASPL0000103757 COORDS:Chr2_A_fumigatus_Af293:2667447-2668759W, translated using codon table 1 (397 amino acids) Uncharacterized ORF	Has domain(s) with predicted branched-chain-amino-acid transaminase activity and role in branched-chain amino acid metabolic process	48.11	1	17	17	892	0.727193	147	53.4301	0.985992	147	13.7533	0.863874	147	11.8513	0.925661	126	19.2807	0.987497	126	17.1875	0.934918	126	24.525	1.07696	47	13.3448	1.26829	47	10.7876
0.988153	0.367786	1.03927	0.141445	157	24.7128	1.11422	0.636256	1.09747	0.0991758	157	20.1359	1.15704	0.384397	1.13705	0.0493082	157	24.9274	Afu2g01010	Afu2g01010 AspGDID:ASPL0000102932 COORDS:Chr2_A_fumigatus_Af293:234729-236432W, translated using codon table 1 (534 amino acids) Uncharacterized ORF	Putative myo-inositol-phosphate synthase; transcript up-regulated in conidia exposed to neutrophils	47.94	1	24	24	1294	1.03927	178	39.8297	1.09747	178	24.9768	1.2132	178	15.8135	1.09693	194	15.4153	1.2207	194	21.9233	1.13705	194	27.7563	0.828255	99	18.8934	1.02449	99	13.5076
0.911857	0.33939	0.980985	0.259809	18	33.7745	1.11297	0.63554	1.03607	0.334193	18	16.2254	1.00803	0.334893	0.985266	0.165763	18	15.8751	Afu1g04040	ubiA AspGDID:ASPL0000101573 COORDS:Chr1_A_fumigatus_Af293:1157840-1156984C, translated using codon table 1 (142 amino acids) Uncharacterized ORF	Ubiquitin; induction in response to hydrogen peroxide Yap1-dependent	47.89	1	3	10	4339	0.624475	17	67.6838	1.03607	17	18.0281	0.854821	17	16.2078	1.13011	26	19.5365	1.4789	26	21.0045	1.184	26	17.9112	0.980985	11	14.1033	0.823921	11	9.6435
1.43127	0.532713	1.44662	0.704612	255.333	32.7995	1.48361	0.847191	1.34173	0.627124	255.333	25.4545	1.0753	0.357241	1.24105	0.313857	255.333	21.7304	Afu1g11460	bgt1 AspGDID:ASPL0000102209 COORDS:Chr1_A_fumigatus_Af293:3026278-3025167C, translated using codon table 1 (305 amino acids) Verified ORF	Putative 1,3-beta-glucanosyltransferase; induced by exposure to artemisinin	47.87	1	15	15	2200	2.12808	175	45.1166	2.16952	175	42.7118	1.24105	175	17.1325	1.44662	323	23.8913	1.34173	323	19.7215	1.27152	323	20.6791	0.719107	268	29.3907	0.939584	268	13.9303
1.10792	0.412365	0.988618	0.216665	248.333	37.2418	1.14182	0.652015	1.14382	0.13293	248.333	24.2937	0.917548	0.304833	0.87502	0.0896719	248.333	20.53	Afu3g02270	cat1 AspGDID:ASPL0000104749 COORDS:Chr3_A_fumigatus_Af293:563576-566077W, translated using codon table 1 (728 amino acids) Verified ORF	Mycelial catalase; induced in hyphae exposed to neutrophils; protein induced in amphotericin B and H2O2; stuA-dependent up-regulation in developmentally competent hyphae; hypoxia repressed; SrbA-regulated; repressed by gliotoxin exposure	47.66	1	32	32	2113	0.988618	247	41.2071	1.14382	247	19.2692	1.02057	247	10.5125	1.35802	380	32.7283	1.00789	380	32.5318	0.87502	380	26.1353	0.977133	118	37.7901	1.27373	118	21.0801
0.986854	0.367303	1.01186	0.245	182	30.1347	1.08469	0.619394	1.05129	0.371665	182	25.2798	1.06666	0.354373	1.18064	0.241112	182	26.6295	Afu2g07500	pepP AspGDID:ASPL0000103473 COORDS:Chr2_A_fumigatus_Af293:1922270-1923825W, translated using codon table 1 (468 amino acids) Uncharacterized ORF	Putative prolidase; transcript induced by exposure to human airway epithelial cells; induced by growth on BSA as a sole nitrogen source	47.65	1	27	27	1570	1.01186	188	34.4008	1.05129	188	20.4405	1.22966	188	16.3096	1.21839	225	22.0045	1.47193	225	29.6217	1.18064	225	22.8741	0.730309	133	33.9989	0.730856	133	25.7772
0.907576	0.337796	0.933787	0.199252	210.333	31.6954	1.18017	0.673913	1.27206	0.203218	210.333	21.383	0.92533	0.307418	0.988803	0.240145	210.333	21.9338	Afu3g08290	Afu3g08290 AspGDID:ASPL0000105232 COORDS:Chr3_A_fumigatus_Af293:2134803-2136612W, translated using codon table 1 (504 amino acids) Uncharacterized ORF	Aspartyl aminopeptidase; immunoreactive; secreted protein; induced by growth on BSA as a sole nitrogen source	47.42	1	23	23	1741	0.933787	218	37.0111	1.3212	218	26.182	0.988803	218	12.4033	1.09242	270	18.4906	1.27206	270	25.1534	1.12736	270	24.4322	0.696516	143	39.5846	0.94723	143	12.8135
0.803761	0.299157	0.741133	0.347404	210.667	40.8312	1.20453	0.687825	1.21595	0.430401	210.667	20.9176	0.852357	0.283175	0.798758	0.221091	210.667	16.3821	Afu3g11260	Afu3g11260 AspGDID:ASPL0000105524 COORDS:Chr3_A_fumigatus_Af293:2951140-2951715W, translated using codon table 1 (154 amino acids) Uncharacterized ORF	Ubiquitin	47.4	2	4	12	5969	0.49193	114	69.869	1.21595	114	17.7476	0.798758	114	13.1619	1.17822	323	15.2401	1.6291	323	28.9616	1.09532	323	19.7567	0.741133	195	37.3847	0.768529	195	16.0437
1.15271	0.429036	1.28639	0.291578	172	23.6831	1.46678	0.83758	1.67578	0.40933	172	25.5694	1.32431	0.439971	1.4049	0.140799	172	20.778	Afu3g11830	pgmA AspGDID:ASPL0000105579 COORDS:Chr3_A_fumigatus_Af293:3113884-3115685W, translated using codon table 1 (555 amino acids) Uncharacterized ORF	Putative phosphoglucomutase; reacts with rabbit immunosera exposed to A. fumigatus conidia; hypoxia repressed protein; transcript up-regulated in conidia exposed to neutrophils	47.39	1	26	26	1452	1.35349	130	28.4075	1.67578	130	30.2701	1.16174	130	14.6625	1.28639	265	23.3286	1.72942	265	32.6648	1.40631	265	30.1896	0.818265	121	19.3133	0.995143	121	13.7733
0.970411	0.361183	0.956664	0.0973016	342	29.0796	1.24942	0.713458	1.28318	0.161464	342	19.7146	1.11707	0.371118	1.06691	0.127974	342	20.5141	Afu5g04330	Afu5g04330 AspGDID:ASPL0000107612 COORDS:Chr5_A_fumigatus_Af293:1164058-1160457C, translated using codon table 1 (967 amino acids) Verified ORF	Putative aminopeptidase; conidia-enriched protein; protein induced by heat shock; repressed by gliotoxin exposure	47.36	1	45	46	2912	0.956664	384	42.3698	1.28318	384	21.139	1.26252	384	16.0121	1.07385	442	19.4028	1.39133	442	24.65	1.06691	442	23.9064	0.880714	200	25.4663	1.07374	200	13.3549
1.29203	0.480888	1.62495	0.596214	119.333	35.1414	1.26786	0.723989	1.31592	0.636918	119.333	28.2535	1.24832	0.414724	1.05293	0.578402	119.333	24.5365	Afu6g04690	Afu6g04690 AspGDID:ASPL0000108923 COORDS:Chr6_A_fumigatus_Af293:1095299-1096031W, translated using codon table 1 (216 amino acids) Uncharacterized ORF	Ortholog(s) have extracellular region localization	47.22	1	9	9	1015	1.62495	74	45.6888	1.87938	74	34.0663	1.05293	74	16.2552	1.64743	143	31.2006	1.31592	143	23.1993	1.89911	143	36.4972	0.603702	141	28.5349	0.60827	141	27.4948
0.684648	0.254823	0.738617	0.131496	41.6667	38.2901	0.544555	0.310959	0.598361	0.14094	41.6667	33.5138	0.992101	0.329601	0.955977	0.485453	41.6667	28.8563	Afu1g11190	Afu1g11190 AspGDID:ASPL0000102182 COORDS:Chr1_A_fumigatus_Af293:2947142-2948249W, translated using codon table 1 (227 amino acids) Verified ORF	Putative eukaryotic translation elongation factor 1 subunit eEF1-beta; reacts with rabbit immunosera exposed to A. fumigatus conidia; induced by gliotoxin exposure	47.14	1	8	8	350	0.534754	34	57.4039	0.384638	34	33.757	0.525719	34	25.2725	0.780573	52	21.7265	0.650666	52	23.5231	0.955977	52	16.714	0.738617	39	35.7398	0.598361	39	43.2613
0.949802	0.353513	0.954183	0.0676278	87	26.0962	1.29054	0.736942	1.25009	0.140258	87	18.2427	1.13214	0.376127	1.12959	0.181623	87	18.6775	Afu6g10610	Afu6g10610 AspGDID:ASPL0000109416 COORDS:Chr6_A_fumigatus_Af293:2625814-2626707W, translated using codon table 1 (272 amino acids) Uncharacterized ORF	Putative ribose 5-phosphate isomerase A	47.06	1	12	12	744	0.954183	105	47.1835	1.17496	105	18.5029	1.12959	105	9.11369	0.880091	117	13.4702	1.44658	117	14.7319	0.951811	117	21.2266	1.01513	39	17.6348	1.25009	39	21.4934
1.0403	0.387196	0.73595	0.679523	246.667	41.5791	0.519502	0.296653	0.530301	0.176199	246.667	58.2633	1.07157	0.356003	0.838749	0.692332	246.667	35.8318	Afu8g07080	mep AspGDID:ASPL0000111034 COORDS:Chr8_A_fumigatus_Af293:1735678-1737788W, translated using codon table 1 (634 amino acids) Uncharacterized ORF	Putative secreted metalloprotease; allergen Asp f 5; predicted signal sequence for secretion; expression is dependent on PrtT; transcript induced by growth on hydrogen peroxide	47	1	25	25	2043	0.566154	330	74.1263	0.338151	330	84.4881	0.838749	330	25.6044	0.73595	361	29.599	0.530301	361	55.6733	0.525662	361	63.8542	1.8188	49	21.0119	0.690053	49	34.6285
1.07082	0.398555	1.14097	0.23663	99.6667	32.6388	1.24031	0.708259	1.22756	0.249953	99.6667	20.7583	1.11927	0.37185	1.11047	0.103495	99.6667	22.0779	Afu6g07940	Afu6g07940 AspGDID:ASPL0000109154 COORDS:Chr6_A_fumigatus_Af293:1837939-1839097W, translated using codon table 1 (318 amino acids) Uncharacterized ORF	Putative lactoylglutathione lyase	46.86	1	14	14	1078	1.14097	101	43.8058	1.22756	101	19.6224	1.22688	101	15.5427	1.26445	143	15.7332	1.4964	143	29.6538	1.11047	143	19.1284	0.80705	55	38.3775	0.996981	55	12.9988
1.24154	0.462097	1.05595	0.328148	482.667	30.5154	1.07366	0.613095	1.04944	0.0759275	482.667	16.261	0.959734	0.318848	0.925723	0.19438	482.667	28.3714	Afu7g06140	exg13 AspGDID:ASPL0000110306 COORDS:Chr7_A_fumigatus_Af293:1509613-1507248C, translated using codon table 1 (739 amino acids) Uncharacterized ORF	Putative secreted 1,4-beta-D-glucan glucanhydrolase	46.82	1	31	31	4138	1.04824	458	41.2159	1.01279	458	16.1364	1.16888	458	16.8399	1.62043	688	27.6721	1.15874	688	18.0879	0.925723	688	25.8758	1.05595	302	22.6583	1.04944	302	14.5586
1.0399	0.387046	1.02946	0.0491204	79	23.338	1.45283	0.829616	1.48018	0.130005	79	18.3307	1.24126	0.412377	1.08853	0.289268	79	16.9609	Afu7g04500	Afu7g04500 AspGDID:ASPL0000110143 COORDS:Chr7_A_fumigatus_Af293:1026112-1027349W, translated using codon table 1 (305 amino acids) Uncharacterized ORF	ATP phosphoribosyltransferase; role in histidine biosynthesis; no human homolog	46.56	1	15	15	687	1.02946	81	38.9887	1.48018	81	17.7174	1.08853	81	7.32971	0.996834	122	15.6378	1.56699	122	23.825	1.06036	122	20.5464	1.0934	34	15.3875	1.31133	34	13.4496
0.689842	0.256756	0.461139	0.446054	76	46.1897	0.643748	0.367601	0.406922	0.441916	76	33.5267	0.606017	0.201334	0.467849	0.277688	76	35.547	Afu5g10550	Afu5g10550 AspGDID:ASPL0000108119 COORDS:Chr5_A_fumigatus_Af293:2702208-2700129C, translated using codon table 1 (519 amino acids) Uncharacterized ORF	ATP synthase F1, beta subunit; reacts with rabbit immunosera exposed to A. fumigatus conidia; hypoxia induced protein	46.44	1	20	21	690	0.461139	69	88.5067	0.406922	69	44.694	0.467849	69	40.093	0.404524	144	40.4277	0.370721	144	41.7641	0.424515	144	52.5166	1.20386	15	9.63464	1.1536	15	14.1219
0.722803	0.269024	0.771994	0.106105	638	41.596	0.882559	0.503971	0.866517	0.157275	638	16.7324	0.829937	0.275726	0.727682	0.224093	638	29.8195	Afu5g10490	Afu5g10490 AspGDID:ASPL0000108114 COORDS:Chr5_A_fumigatus_Af293:2680338-2678278C, translated using codon table 1 (611 amino acids) Verified ORF	Amidase; secreted protein; fibrinogen-binding	46.32	1	26	26	5510	0.601029	660	65.8889	0.73392	660	24.3867	1.08692	660	15.675	0.795385	741	26.893	1.04724	741	12.5021	0.727682	741	31.2279	0.771994	513	32.0062	0.866517	513	13.3083
3.41059	1.26941	2.9255	2.59356	171.333	48.678	1.28446	0.733468	1.24449	0.160738	171.333	25.0983	1.94368	0.64574	1.76126	0.767873	171.333	39.3525	Afu2g03830	aspf4 AspGDID:ASPL0000103209 COORDS:Chr2_A_fumigatus_Af293:1016683-1017651W, translated using codon table 1 (322 amino acids) Verified ORF	Allergen Asp f 4; higher expression in biofilm vs planktonic cells; transcript induced by growth on hydrogen peroxide	46.27	1	11	11	1454	6.21245	94	75.4161	1.46141	94	34.8801	1.76126	94	40.8729	2.9255	202	54.7147	1.14747	202	26.0664	2.78633	202	60.1421	1.09384	218	15.9033	1.24449	218	14.3485
1.2307	0.458063	1.1253	0.221552	227.333	29.2865	2.00428	1.14451	2.11967	0.308405	227.333	48.5648	1.27238	0.422718	1.27448	0.245193	227.333	32.2098	Afu2g04570	Afu2g04570 AspGDID:ASPL0000103283 COORDS:Chr2_A_fumigatus_Af293:1253016-1251768C, translated using codon table 1 (373 amino acids) Uncharacterized ORF	Ortholog of <i>A. nidulans FGSC A4</i> : AN2060/abxA, <i>A. fumigatus Af293</i> : Afu6g12120, <i>A. oryzae RIB40</i> : AO090003001017 and <i>Neosartorya fischeri NRRL 181</i> : NFIA_058060, NFIA_081320	45.84	1	14	14	1928	1.48528	252	43.1133	2.11967	252	57.0811	1.02615	252	15.5975	1.1253	291	23.7748	2.23835	291	66.2026	1.51652	291	42.9273	1.08154	139	20.9713	1.65482	139	22.4106
0.935145	0.348057	0.956233	0.131575	61.3333	21.7007	0.905247	0.516926	0.907397	0.0844585	61.3333	12.0247	1.09214	0.362837	1.18632	0.173968	61.3333	16.6392	Afu3g08380	ipp1 AspGDID:ASPL0000105241 COORDS:Chr3_A_fumigatus_Af293:2149763-2148296C, translated using codon table 1 (396 amino acids) Uncharacterized ORF	Putative inorganic diphosphatase; reacts with rabbit immunosera exposed to A. fumigatus conidia	45.71	1	16	16	538	0.956233	65	20.2114	0.819733	65	13.2159	1.18632	65	15.8229	0.7943	84	14.8882	0.988609	84	9.07847	0.891388	84	15.4198	1.0549	35	30.0025	0.907397	35	13.7798
0.801092	0.298163	0.752736	0.0952436	65	35.7683	1.08357	0.618752	1.09161	0.0366073	65	13.9535	0.866727	0.287949	0.721463	0.336918	65	27.2695	Afu5g09530	Afu5g09530 AspGDID:ASPL0000108022 COORDS:Chr5_A_fumigatus_Af293:2462555-2463115W, translated using codon table 1 (186 amino acids) Uncharacterized ORF	Protein of unknown function, phoB-regulated	45.7	1	9	9	564	0.752736	76	46.8349	1.09161	76	14.6702	1.25191	76	12.9667	0.910813	89	20.083	1.11548	89	10.8659	0.721463	89	23.182	0.739726	30	40.3869	1.04361	30	16.3244
1.33641	0.497405	1.26093	0.669866	446.333	37.7998	1.90059	1.0853	1.68554	0.965131	446.333	49.9703	1.04158	0.346041	1.02171	0.153158	446.333	23.422	Afu7g05450	sun1 AspGDID:ASPL0000110238 COORDS:Chr7_A_fumigatus_Af293:1314669-1313311C, translated using codon table 1 (414 amino acids) Verified ORF	Novel beta-1,3-glucan modifying enzyme involved in fungal morphogenesis	45.65	1	14	14	3791	2.04081	351	49.9766	2.95511	351	87.6867	1.02171	351	14.7599	1.26093	647	23.1744	1.68554	647	37.5545	1.20371	647	25.2544	0.707473	341	40.2486	1.06113	341	24.6697
0.952923	0.354674	0.964156	0.138139	86.3333	29.1992	1.30498	0.745185	1.44135	0.265995	86.3333	22.2888	1.13988	0.378699	1.10872	0.0937452	86.3333	23.258	Afu2g00760	Afu2g00760 AspGDID:ASPL0000102908 COORDS:Chr2_A_fumigatus_Af293:169446-168273C, translated using codon table 1 (321 amino acids) Verified ORF	Putative secreted pectate lyase; fibrinogen-binding protein; immunoreactive	45.48	1	11	11	743	0.964156	111	42.9219	1.44135	111	22.9792	1.06569	111	10.4851	1.0851	94	16.6952	1.47513	94	27.1215	1.24524	94	29.863	0.80951	54	27.9803	0.998453	54	16.7657
0.716229	0.266578	0.766489	0.11776	167.333	33.5897	0.994264	0.567758	1.02541	0.166933	167.333	12.4216	0.932495	0.309799	0.735826	0.361739	167.333	23.8977	Afu4g11580	sod2 AspGDID:ASPL0000106866 COORDS:Chr4_A_fumigatus_Af293:3060251-3061236W, translated using codon table 1 (229 amino acids) Verified ORF	Putative manganese-superoxide dismutase; contains a putative mitochondrial targeting signal; conidia-enriched protein; transcript induced by menadione, by growth at high temperature and by exposure of conidia to neutrophils	45.41	1	10	10	1424	0.581678	195	62.235	0.813953	195	16.0254	1.34996	195	18.7743	0.766489	216	12.222	1.02541	216	11.0643	0.711695	216	19.7169	0.80052	91	26.3123	1.14343	91	10.175
1.15601	0.430261	1.10209	0.111877	65.6667	21.3858	1.29308	0.738393	1.33661	0.0993285	65.6667	25.6	1.41676	0.470682	1.30348	0.449662	65.6667	25.2873	Afu3g07790	Afu3g07790 AspGDID:ASPL0000105183 COORDS:Chr3_A_fumigatus_Af293:1963894-1965412W, translated using codon table 1 (464 amino acids) Uncharacterized ORF	Argininosuccinate lyase; hypoxia induced protein	45.26	1	21	21	568	1.0813	62	34.6896	1.17942	62	32.5417	1.03456	62	12.2689	1.10209	91	15.7052	1.36322	91	26.4205	1.30348	91	23.6742	1.28463	44	13.7627	1.33661	44	17.8379
0.683703	0.254472	0.488698	0.422821	9	28.1848	0.726299	0.414741	0.639132	0.419483	9	37.7852	0.632274	0.210058	0.527507	0.207825	9	14.2401	Afu3g12300	Afu3g12300 AspGDID:ASPL0000105626 COORDS:Chr3_A_fumigatus_Af293:3242604-3243283W, translated using codon table 1 (124 amino acids) Uncharacterized ORF	60S ribosomal protein L22	45.16	1	5	5	64	0.488698	4	15.8187	0.639132	4	40.0491	0.527507	4	9.58037	0.393576	19	61.7341	0.357247	19	56.9808	0.497684	19	26.2348	1.16884	4	7.00174	1.18252	4	16.3258
0.631246	0.234947	0.631246	0.185122	13	29.5384	0.481526	0.274967	0.481526	0.0347865	13	15.6439	0.612725	0.203563	0.612725	0.113181	13	16.2019	Afu6g13550	Afu6g13550 AspGDID:ASPL0000109696 COORDS:Chr6_A_fumigatus_Af293:3450087-3449278C, translated using codon table 1 (155 amino acids) Uncharacterized ORF	Ribosomal protein S13p/S18e	45.16	1	9	9	61	0.762147	3	35.6289	0.506124	3	12.2402	0.692755	3	20.8728	0.500345	23	23.448	0.456928	23	19.0476	0.532694	23	11.531
0.973778	0.362436	0.957873	0.0663444	66.3333	25.177	0.891254	0.508936	0.919698	0.0820277	66.3333	12.0429	1.14836	0.381514	1.03674	0.335187	66.3333	15.7106	Afu1g10350	pgkA AspGDID:ASPL0000102099 COORDS:Chr1_A_fumigatus_Af293:2666254-2667669W, translated using codon table 1 (417 amino acids) Verified ORF	Putative phosphoglycerate kinase; reacts with rabbit immunosera exposed to conidia; hypoxia induced protein; transcript up-regulated in conidia exposed to neutrophils; induced by gliotoxin exposure	45.08	1	21	21	559	1.04663	58	27.72	0.919698	58	13.7472	0.883224	58	10.3648	0.957873	91	17.4143	0.798791	91	12.84	1.03674	91	20.5061	0.916831	50	30.3967	0.955275	50	9.54144
0.88848	0.330689	0.925135	0.069943	111	32.5051	1.15738	0.6609	1.16188	0.0911557	111	17.26	0.998641	0.331774	0.991881	0.128307	111	22.4353	Afu1g05060	Afu1g05060 AspGDID:ASPL0000101675 COORDS:Chr1_A_fumigatus_Af293:1451784-1450481C, translated using codon table 1 (364 amino acids) Uncharacterized ORF	Ortholog(s) have uroporphyrinogen decarboxylase activity, role in heme biosynthetic process and cytosol, nucleus localization	45.05	1	19	19	878	0.807828	131	41.7024	1.06405	131	16.4787	1.13019	131	14.7836	0.932477	152	17.1113	1.24619	152	22.1466	0.873848	152	19.008	0.925135	50	38.7015	1.16188	50	13.1546
0.753373	0.280402	0.842602	0.237592	48.3333	19.349	0.653717	0.373294	0.567121	0.386948	48.3333	27.5171	1.13994	0.378716	1.04202	0.738634	48.3333	32.6637	Afu3g01130	Afu3g01130 AspGDID:ASPL0000104633 COORDS:Chr3_A_fumigatus_Af293:264841-264240C, translated using codon table 1 (180 amino acids) Uncharacterized ORF	Ortholog of <i>Neosartorya fischeri NRRL 181</i> : NFIA_001990, <i>Aspergillus fumigatus A1163</i> : AFUB_047280, <i>Aspergillus clavatus NRRL 1</i> : ACLA_063710 and <i>Aspergillus carbonarius ITEM 5010</i> : Acar5010_409377	45	1	7	7	429	0.933433	55	34.1125	0.567121	55	28.4977	1.92264	55	24.0601	0.484084	84	21.4896	0.317404	84	47.9715	0.455144	84	49.3162	0.842602	6	2.44501	1.07663	6	6.08198
0.982218	0.365578	0.961134	0.30052	28	39.3596	0.783349	0.447318	0.846742	0.213065	28	17.8105	0.919009	0.305318	0.943948	0.201716	28	40.7684	Afu2g03870	fkbp3 AspGDID:ASPL0000103213 COORDS:Chr2_A_fumigatus_Af293:1032054-1032538W, translated using codon table 1 (134 amino acids) Uncharacterized ORF	Putative FK506-binding protein (FKBP)-type peptidyl-prolyl cis-trans isomerase	44.78	1	5	5	250	0.961134	32	29.3845	0.846742	32	25.2482	0.705984	32	19.0857	1.29272	40	28.8962	0.957522	40	17.7583	1.1071	40	31.0414	0.692796	12	59.7982	0.545781	12	10.4249
0.600847	0.223633	0.545945	0.162196	88	37.521	0.680809	0.388764	0.615096	0.345584	88	22.8743	0.548837	0.182338	0.445131	0.182055	88	38.2971	Afu4g06910	Afu4g06910 AspGDID:ASPL0000106405 COORDS:Chr4_A_fumigatus_Af293:1790067-1791391W, translated using codon table 1 (284 amino acids) Uncharacterized ORF	Putative outer mitochondrial membrane protein porin; hypoxia induced protein	44.72	1	12	12	753	0.473226	78	59.0046	0.615096	78	11.5157	0.44233	78	32.2646	0.545945	146	30.1819	0.372799	146	43.3173	0.445131	146	40.5627	0.783368	40	23.3766	1.05453	40	13.79
1.00331	0.373428	0.987556	0.0423238	71.3333	33.9149	0.861288	0.491824	0.836565	0.079895	71.3333	17.1266	1.23006	0.408656	1.17633	0.12956	71.3333	27.5927	Afu5g13450	Afu5g13450 AspGDID:ASPL0000108398 COORDS:Chr5_A_fumigatus_Af293:3535793-3536876W, translated using codon table 1 (249 amino acids) Verified ORF	Putative triosephosphate isomerase; protein abundant in conidia; reacts with rabbit immunosera exposed to A. fumigatus conidia' transcript induced by exposure to human airway epithelial cells	44.58	1	12	12	597	1.05125	92	34.8406	0.836565	92	9.41723	1.37784	92	15.1038	0.971123	76	33.0817	0.950622	76	18.2468	1.17633	76	25.5353	0.987556	46	33.8225	0.796677	46	23.7158
1.13685	0.423132	1.1196	0.304751	185.667	38.0721	1.329	0.758901	1.32756	0.395004	185.667	33.8175	1.25181	0.415884	1.14208	0.266202	185.667	35.8872	Afu6g04570	Afu6g04570 AspGDID:ASPL0000108911 COORDS:Chr6_A_fumigatus_Af293:1060589-1062452W, translated using codon table 1 (482 amino acids) Uncharacterized ORF	Putative translational elongation factor eEF-1 gamma subunit; protein induced by heat shock; transcript induced by exposure to human airway epithelial cells; snoRNA Afu-328 encoded within intron 2	44.4	1	24	24	1497	1.1196	160	46.2204	1.32756	160	42.9584	1.05802	160	19.5488	1.44987	266	25.563	1.72472	266	44.4655	1.55534	266	36.9692	0.841097	131	42.4329	0.934714	131	14.0286
1.06866	0.397752	1.08773	0.348763	24	19.8766	0.841751	0.480667	0.726302	0.448653	24	27.8717	1.0558	0.350763	1.00465	0.526131	24	32.0602	Afu5g02330	aspf1 AspGDID:ASPL0000107413 COORDS:Chr5_A_fumigatus_Af293:598437-599019W, translated using codon table 1 (176 amino acids) Verified ORF	Allergen Asp f 1; ribonuclease mitogillin family of cytotoxins; similar to restrictocin; inhibits protein synthesis in mammalian cells; 18kD IgE-binding protein; expression increases in vivo; biofilm-induced vs planktonic cells	44.32	1	7	7	204	1.08773	24	21.8861	0.726302	24	17.2427	1.60564	24	24.1733	0.710757	47	17.867	0.462104	47	38.5008	0.557111	47	39.947	1.4075	1		1.33685	1
0.408116	0.151899	0.408116	0.164133	13	60.0808	0.385874	0.220347	0.385874	0.098317	13	72.0994	0.407924	0.135523	0.407924	0.0944391	13	58.9917	Afu3g05600	Afu3g05600 AspGDID:ASPL0000104976 COORDS:Chr3_A_fumigatus_Af293:1361310-1362104W, translated using codon table 1 (149 amino acids) Uncharacterized ORF	60S ribosomal protein L27a	44.3	1	8	8	71	0.524176	7	97.2444	0.455395	7	100.966	0.474702	7	75.8143	0.292057	19	22.9173	0.316353	19	43.2323	0.341145	19	42.1692
0.837118	0.311572	0.849479	0.241747	14	28.7793	0.670962	0.383141	0.511228	0.303549	14	23.4842	0.685641	0.227787	0.57287	0.200643	14	43.9088	Afu3g06970	Afu3g06970 AspGDID:ASPL0000105108 COORDS:Chr3_A_fumigatus_Af293:1743190-1744103W, translated using codon table 1 (193 amino acids) Uncharacterized ORF	40S ribosomal protein S9; transcript induced by exposure to human airway epithelial cells	44.04	1	9	10	198	0.849479	14	40.7568	0.480633	14	24.0802	0.57287	14	20.7794	0.589427	21	23.1135	0.511228	21	42.9341	0.566756	21	25.9308	1.07245	7	22.4678	1.02102	7	3.4383
0.881245	0.327996	0.8434	0.106248	206	32.0287	0.96794	0.552726	0.999727	0.087123	206	20.3352	0.907539	0.301508	0.877311	0.128191	206	27.9898	Afu2g01170	gel1 AspGDID:ASPL0000102948 COORDS:Chr2_A_fumigatus_Af293:272509-273928W, translated using codon table 1 (452 amino acids) Verified ORF	1,3-beta-glucanosyltransferase with a role in elongation of 1,3-beta-glucan chains; glycosylphosphatidylinositol (GPI)-anchored protein; constitutively expressed during hyphal growth; hypoxia induced protein	44.03	1	20	20	1794	0.7991	236	54.3037	0.869387	236	19.2877	1.04814	236	20.0229	1.00123	252	18.8067	0.999727	252	17.8405	0.797162	252	27.643	0.8434	130	22.9757	1.03471	130	23.8775
1.03048	0.383542	1.04891	0.0464143	92	25.2669	1.25023	0.713925	1.27368	0.133784	92	15.7389	1.03965	0.345399	1.01704	0.0680269	92	20.4668	Afu6g10260	akr1 AspGDID:ASPL0000109382 COORDS:Chr6_A_fumigatus_Af293:2540226-2538892C, translated using codon table 1 (334 amino acids) Verified ORF	Putative aldehyde reductase; abundant protein in conidia; transcript up-regulated in conidia exposed to neutrophils and to human airway epithelial cells	44.01	1	13	13	771	1.06486	97	42.165	1.37074	97	23.3205	0.985811	97	11.212	1.04891	122	15.8968	1.27368	122	16.5649	1.01704	122	22.9483	0.977686	57	17.7389	1.10628	57	7.33118
0.311526	0.115949	0.311526	0.104539	28	54.9661	0.330388	0.188663	0.330388	0.237104	28	32.6136	0.394344	0.131011	0.394344	0.150704	28	38.0981	Afu1g12070	Afu1g12070 AspGDID:ASPL0000102273 COORDS:Chr1_A_fumigatus_Af293:3197608-3198304W, translated using codon table 1 (175 amino acids) Uncharacterized ORF	Ortholog(s) have glycine dehydrogenase (decarboxylating) activity, role in glycine catabolic process, one-carbon metabolic process, protein lipoylation and mitochondrion localization	44	1	6	6	162	0.237606	40	78.5085	0.162731	40	37.9379	0.28778	40	44.9007	0.385446	16	31.4237	0.498046	16	27.2892	0.500907	16	31.2955
0.987578	0.367573	0.951376	0.220666	110.333	27.0319	1.62262	0.926571	1.64608	0.190044	110.333	26.5315	1.01322	0.336618	0.960286	0.158985	110.333	21.933	Afu7g04180	Afu7g04180 AspGDID:ASPL0000110113 COORDS:Chr7_A_fumigatus_Af293:943893-946136W, translated using codon table 1 (687 amino acids) Uncharacterized ORF	Copper amine oxidase; predicted gene pair with AFUA_3G00680	43.96	1	26	29	1240	0.951376	140	41.8885	1.42194	140	34.5179	0.960286	140	14.7647	0.787251	136	23.431	1.64608	136	27.4333	0.887457	136	26.8056	1.22411	55	15.7762	1.79985	55	17.6433
0.944263	0.351451	0.960307	0.0340849	63.6667	22.9573	0.969078	0.553375	0.973966	0.0214822	63.6667	11.3615	1.09949	0.365278	0.978533	0.229878	63.6667	17.7739	Afu2g13295	Afu2g13295 AspGDID:ASPL0000362536 COORDS:Chr2_A_fumigatus_Af293:3433790-3435299W, translated using codon table 1 (453 amino acids) Uncharacterized ORF	Ortholog(s) have cytosol, nucleus localization	43.93	1	17	17	514	0.960307	81	24.1531	0.945573	81	11.438	1.36459	81	16.5008	0.905117	77	19.1951	0.987695	77	14.4133	0.955341	77	21.4505	0.967365	33	25.5238	0.973966	33	8.23321
1.58272	0.589082	1.91456	0.681542	180.667	32.4581	0.974817	0.556653	0.909908	0.186519	180.667	14.5675	1.35234	0.449283	1.14093	0.524402	180.667	20.3582	Afu2g03720	cyp4 AspGDID:ASPL0000103198 COORDS:Chr2_A_fumigatus_Af293:995026-995900W, translated using codon table 1 (205 amino acids) Uncharacterized ORF	Putative cyclophilin; peptidyl-prolyl cis-trans isomerase; allergen Asp f 11; transcript induced by growth on hydrogen peroxide	43.9	1	12	12	1517	2.03479	113	26.317	1.18512	113	12.6562	1.14093	113	10.8885	1.91456	197	43.0114	0.909908	197	15.427	1.94945	197	34.3586	0.798809	232	28.0459	0.829426	232	15.6194
1.1177	0.416002	1.03915	0.331949	43	29.1495	1.05905	0.604754	1.1292	0.140449	43	15.2298	1.24606	0.413974	1.29698	0.131675	43	20.6286	Afu6g06345	Afu6g06345 AspGDID:ASPL0000108995 COORDS:Chr6_A_fumigatus_Af293:1347575-1348344W, translated using codon table 1 (205 amino acids) Uncharacterized ORF	Ortholog(s) have 6,7-dimethyl-8-ribityllumazine synthase activity, role in riboflavin biosynthetic process and mitochondrial intermembrane space, nucleus localization	43.9	1	8	8	369	1.03915	30	53.2056	1.1292	30	18.8698	1.09653	30	11.5691	1.48188	61	18.8925	1.15061	61	14.4206	1.34468	61	28.977	0.832069	38	15.3503	0.897347	38	12.399
0.961126	0.357727	0.969784	0.0610966	37	24.5334	0.74493	0.42538	0.702496	0.126884	37	17.5725	1.00443	0.333697	0.893123	0.223821	37	31.5467	Afu1g05500	Afu1g05500 AspGDID:ASPL0000101718 COORDS:Chr1_A_fumigatus_Af293:1573104-1573616W, translated using codon table 1 (144 amino acids) Uncharacterized ORF	40S ribosomal protein S12	43.75	1	6	6	320	1.01743	27	38.0829	0.644701	27	17.959	0.893123	27	10.2041	0.896163	47	10.4938	0.702496	47	20.1484	0.858081	47	60.4419	0.969784	37	25.0235	0.887592	37	14.61
0.953185	0.354772	1.09457	0.302998	143	41.0388	1.08245	0.618117	0.954013	0.517158	143	29.5805	1.02877	0.341783	1.14399	0.243234	143	20.6006	Afu5g03540	Afu5g03540 AspGDID:ASPL0000107532 COORDS:Chr5_A_fumigatus_Af293:954371-955657W, translated using codon table 1 (386 amino acids) Uncharacterized ORF	Ortholog(s) have flavin-linked sulfhydryl oxidase activity, role in oxidation-reduction process and extracellular region localization	43.52	1	15	15	1197	1.15965	155	44.4648	1.65173	155	43.6264	1.19298	155	16.3108	1.09457	168	17.8522	0.954013	168	21.0628	1.14399	168	19.2796	0.605336	106	60.7993	0.641619	106	24.0524
0.843256	0.313857	0.767484	0.170516	205.333	26.6368	1.66816	0.952576	1.75341	0.362117	205.333	30.1643	0.894167	0.297065	0.83909	0.117744	205	25.5506	Afu7g04760	Afu7g04760 AspGDID:ASPL0000110169 COORDS:Chr7_A_fumigatus_Af293:1101592-1103285W, translated using codon table 1 (492 amino acids) Uncharacterized ORF	Gamma-glutamyltranspeptidase; transcript up-regulated in conidia exposed to neutrophils; SrbA-regulated during hypoxia	43.5	1	20	20	1720	0.723758	300	44.5192	1.27103	300	20.0213	1.02936	300	11.3097	0.767484	245	21.3728	1.75341	245	27.238	0.814055	245	21.5679	1.03853	71	14.0184	1.98005	71	43.2335
1.38694	0.516214	1.40353	0.622507	146	35.8025	0.743146	0.424361	0.627992	0.397809	146	27.557	0.934333	0.310409	0.994387	0.220015	146	26.7587	Afu3g00320	xynf11a AspGDID:ASPL0000104553 COORDS:Chr3_A_fumigatus_Af293:66983-67721W, translated using codon table 1 (228 amino acids) Verified ORF	Putative endo-1,4-beta-xylanase	43.42	1	8	8	1274	0.756307	147	46.8288	0.415617	147	40.7095	0.994387	147	18.8519	1.40353	204	31.3363	0.627992	204	25.0979	0.690526	204	42.196	2.00099	87	29.2423	1.18583	87	16.8636
1.27597	0.474912	1.29679	0.229937	55.3333	20.7424	1.34425	0.767609	1.3707	0.214094	55.3333	17.2196	1.36205	0.45251	1.28968	0.156276	55.3333	23.3016	Afu4g07690	Afu4g07690 AspGDID:ASPL0000106484 COORDS:Chr4_A_fumigatus_Af293:2001294-2003380W, translated using codon table 1 (595 amino acids) Uncharacterized ORF	Putative phosphoribosylaminoimidazole-carboxamide formyltransferase/IMP cyclohydrolase; hypoxia repressed protein	43.36	1	21	21	465	1.49479	36	27.426	1.3707	36	19.4946	1.25509	36	19.118	1.29679	90	17.8798	1.54389	90	22.8022	1.28968	90	19.8068	1.03633	40	16.9214	1.11816	40	9.36204
1.12103	0.417243	1.08117	0.188487	46.6667	15.8181	1.23584	0.705704	1.20961	0.225897	46.6667	21.3353	0.997664	0.33145	0.938595	0.149949	46.6667	15.8662	Afu2g02020	Afu2g02020 AspGDID:ASPL0000103032 COORDS:Chr2_A_fumigatus_Af293:502083-503548W, translated using codon table 1 (411 amino acids) Uncharacterized ORF	Ortholog(s) have cytosol, extracellular region, nucleus localization	43.31	1	17	17	389	1.08117	34	25.7149	1.20961	34	25.8549	0.938595	34	10.2069	1.32626	88	11.2401	1.4737	88	25.3914	1.16815	88	14.4577	0.955662	18	10.4994	1.0242	18	12.7595
0.994654	0.370206	0.925063	0.498575	502.667	45.1773	1.74858	0.998495	1.90204	0.643594	502.667	37.321	1.15108	0.38242	1.21906	0.435733	502.667	20.9656	Afu5g02040	Afu5g02040 AspGDID:ASPL0000107384 COORDS:Chr5_A_fumigatus_Af293:523291-524340W, translated using codon table 1 (296 amino acids) Uncharacterized ORF	Putative extracellular lipase; repressed by exposure to artemisinin	43.24	1	10	10	4491	0.925063	461	47.7498	1.90204	461	40.5669	1.21906	461	13.4781	1.52437	683	33.7677	2.30157	683	56.9132	1.54884	683	29.1759	0.53453	364	54.0144	1.04212	364	14.4828
0.959041	0.356951	0.995002	0.137018	81	26.1476	1.37704	0.786337	1.35978	0.0563677	81	23.9196	0.983122	0.326618	0.986929	0.082379	81	25.154	Afu5g07360	Afu5g07360 AspGDID:ASPL0000107810 COORDS:Chr5_A_fumigatus_Af293:1841409-1839248C, translated using codon table 1 (683 amino acids) Uncharacterized ORF	Ortholog(s) have primary amine oxidase activity, role in amine catabolic process, cellular copper ion homeostasis, cellular nitrogen compound metabolic process and ascospore-type prospore, cytosol localization	43.05	1	25	25	690	0.995002	107	33.8171	1.33133	107	27.2822	0.898906	107	17.4266	0.807629	103	29.3605	1.44002	103	27.2452	0.986929	103	38.0738	1.07449	33	15.2652	1.35978	33	17.2313
1.12419	0.418419	0.957708	0.465837	48.3333	24.8034	0.996252	0.568893	0.897325	0.206023	48.3333	15.0368	1.25569	0.417171	1.06038	0.578846	48.3333	23.5507	Afu4g03050	pfy1 AspGDID:ASPL0000106123 COORDS:Chr4_A_fumigatus_Af293:854319-853521C, translated using codon table 1 (131 amino acids) Uncharacterized ORF	Profilin	42.75	1	4	4	417	0.957708	30	26.7054	0.858352	30	13.6574	0.799758	30	22.9143	1.65039	68	21.6429	1.23308	68	13.9317	1.90692	68	28.6547	0.764468	47	26.0619	0.897325	47	17.5214
0.917304	0.341417	0.892345	0.126788	49	17.4874	1.27713	0.729281	1.26088	0.0712759	49	16.0831	0.918977	0.305308	0.945305	0.107179	49	20.0162	Afu5g03520	Afu5g03520 AspGDID:ASPL0000107530 COORDS:Chr5_A_fumigatus_Af293:949870-951084W, translated using codon table 1 (323 amino acids) Verified ORF	Immunoreactive secreted protein	42.72	1	12	12	418	0.804852	57	29.1597	1.21538	57	19.5083	0.945305	57	11.3224	1.05472	76	12.2073	1.35512	76	19.3471	1.01054	76	23.5891	0.892345	14	11.0953	1.26088	14	9.39382
0.928447	0.345564	0.748526	0.597186	282.667	49.6941	1.11356	0.635881	1.25545	0.497883	282.667	32.1699	0.937535	0.311473	0.901257	0.523635	282.667	31.8832	Afu3g11400	pep2 AspGDID:ASPL0000105538 COORDS:Chr3_A_fumigatus_Af293:2990626-2992029W, translated using codon table 1 (398 amino acids) Verified ORF	Aspartic acid endopeptidase; conidia-enriched protein; conidial surface associated; predicted signal secretion sequence; hypoxia induced protein; transcript up-regulated in conidia exposed to neutrophils and by growth on BSA	42.71	1	13	13	2452	0.748526	257	72.3641	1.25545	257	30.2608	0.901257	257	18.5959	1.59491	341	28.3631	1.5251	341	37.8517	1.47837	341	29.3993	0.441907	250	48.3549	0.560137	250	28.3971
1.10892	0.412737	1.11161	0.01206	12.6667	30.466	0.965852	0.551533	0.951048	0.0817771	12.6667	18.1652	1.30246	0.43271	1.0504	0.446968	12.6667	24.8199	Afu5g11380	Afu5g11380 AspGDID:ASPL0000108197 COORDS:Chr5_A_fumigatus_Af293:2924786-2923943C, translated using codon table 1 (197 amino acids) Uncharacterized ORF	Putative Rho-GDP dissociation inhibitor; transcript and protein levels increased in response to amphotericin B	42.64	1	9	9	97	1.11941	7	28.2149	1.05402	7	15.0037	1.0504	7	11.5949	1.09575	17	24.0384	0.951048	17	24.7195	1.03844	17	16.067	1.11161	14	39.1448	0.892488	14	14.7726
0.719778	0.267899	0.532209	0.328975	1806	42.3399	1.3289	0.758846	1.03618	0.724175	1806.33	27.1765	0.724791	0.240794	0.787	0.214199	1805	36.1582	Afu3g00650	lap2 AspGDID:ASPL0000104585 COORDS:Chr3_A_fumigatus_Af293:147729-149294W, translated using codon table 1 (501 amino acids) Verified ORF	Putative aminopeptidase Y; predicted signal sequence for secretion; induced by growth on BSA as a sole nitrogen source	42.51	1	21	21	15856	0.532209	2018	67.6832	0.796903	2019	16.2191	0.901	2019	14.2911	0.52749	2490	37.2323	1.03618	2490	15.1715	0.486373	2490	47.0629	1.09964	910	22.1043	2.15362	910	50.1389
1.11699	0.415739	0.639379	0.841187	73.3333	28.7125	0.76911	0.439187	0.72244	0.0967915	73.3333	46.2283	1.05149	0.349331	0.736136	0.712251	73.3333	42.9822	Afu4g03200	Afu4g03200 AspGDID:ASPL0000106138 COORDS:Chr4_A_fumigatus_Af293:899531-901054W, translated using codon table 1 (449 amino acids) Uncharacterized ORF	Ortholog(s) have extracellular region localization	42.32	1	14	14	608	0.623322	93	39.385	0.704497	93	12.7335	0.736136	93	16.1207	0.639379	113	29.1938	0.72244	113	22.9002	0.551353	113	58.8848	2.08826	14	17.5585	0.880395	14	103.051
0.913967	0.340175	0.815709	0.181167	236	30.5681	1.21278	0.692537	1.23214	0.202254	236	18.3413	0.990615	0.329108	1.01191	0.143389	236	19.7241	Afu4g06140	Afu4g06140 AspGDID:ASPL0000106331 COORDS:Chr4_A_fumigatus_Af293:1576220-1573718C, translated using codon table 1 (780 amino acids) Uncharacterized ORF	Ortholog(s) have dipeptidyl-peptidase activity and cytoplasm, nucleus localization	42.31	1	37	37	1969	0.815709	283	41.6477	1.23214	283	20.9416	1.01191	283	12.5662	1.12304	310	21.6139	1.40466	310	24.1591	1.12217	310	23.0076	0.803157	115	28.4429	1.00154	115	9.92334
0.987269	0.367458	0.983378	0.0713739	62.6667	27.9038	1.2192	0.696206	1.19741	0.119715	62.6667	17.3284	0.984344	0.327024	0.976215	0.0161301	62.6667	20.9524	Afu4g11190	Afu4g11190 AspGDID:ASPL0000106828 COORDS:Chr4_A_fumigatus_Af293:2921392-2923238W, translated using codon table 1 (471 amino acids) Uncharacterized ORF	Ortholog(s) have cytosol, nucleus localization	42.25	1	18	18	531	0.983378	77	42.0453	1.19741	77	19.7527	0.976215	77	11.0174	1.06051	81	21.3208	1.34832	81	21.4872	1.00292	81	26.995	0.917921	30	20.3453	1.11189	30	10.7453
1.04529	0.389052	1.07374	0.184196	28	29.6647	1.39348	0.795723	1.55863	0.311939	28	25.9071	1.08376	0.360054	1.03847	0.0812787	28	31.5662	Afu3g00960	Afu3g00960 AspGDID:ASPL0000104616 COORDS:Chr3_A_fumigatus_Af293:226637-227149W, translated using codon table 1 (170 amino acids) Uncharacterized ORF	Ortholog(s) have extracellular region localization	41.76	1	8	8	216	1.07374	34	40.9286	1.55863	34	20.5912	1.1776	34	9.80492	1.2136	36	14.6588	1.58812	36	20.0563	1.03522	36	25.0251	0.848522	14	33.4068	1.03369	14	37.0739
0.987898	0.367692	1.01308	0.118744	124	27.964	1.15477	0.659409	1.14619	0.0169094	124	18.47	0.916415	0.304457	0.870661	0.168612	124	23.2762	Afu4g12870	Afu4g12870 AspGDID:ASPL0000106993 COORDS:Chr4_A_fumigatus_Af293:3368445-3370387W, translated using codon table 1 (602 amino acids) Uncharacterized ORF	Putative methylmalonate-semialdehyde dehydrogenase; transcript up-regulated in conidia exposed to neutrophils	41.69	1	23	23	1003	0.858582	133	41.1648	1.14619	133	16.4372	0.775403	133	14.5226	1.01308	179	20.8706	1.14386	179	19.8337	0.870661	179	27.1849	1.09203	60	21.8568	1.17424	60	19.139
1.18184	0.439875	1.24412	0.374738	9	27.8994	0.84349	0.481661	0.855049	0.0363351	9	18.6636	0.890558	0.295866	0.851268	0.267874	9	23.6917	Afu2g07720	Afu2g07720 AspGDID:ASPL0000103493 COORDS:Chr2_A_fumigatus_Af293:1976658-1976974W, translated using codon table 1 (84 amino acids) Uncharacterized ORF	Has domain(s) with predicted heme binding activity	41.67	1	3	3	68	1.52153	2	19.0059	0.87264	2	4.48784	0.851268	2	20.6812	1.24412	12	12.8623	0.802782	12	30.6788	1.17591	12	30.1249	0.779859	13	51.8299	0.855049	13	20.8242
1.06427	0.396118	1.05114	0.104054	50	14.3531	0.80713	0.460898	0.799358	0.108706	50	14.9679	1.11721	0.371164	1.28238	0.287799	50	15.9822	Afu5g08090	pyroA AspGDID:ASPL0000107881 COORDS:Chr5_A_fumigatus_Af293:2051048-2050001C, translated using codon table 1 (308 amino acids) Uncharacterized ORF	Putative pyridoxine biosynthesis protein	41.23	1	12	12	430	1.17427	21	16.32	0.919513	21	16.8932	0.784886	21	16.9277	1.05114	79	12.1815	0.702518	79	17.9776	1.28435	79	19.8285	0.967405	50	14.5578	0.799358	50	10.0329
1.05442	0.392451	0.958523	0.171183	47.6667	21.2928	1.23096	0.702918	1.28554	0.165057	47.6667	26.5758	1.40868	0.467999	1.04988	0.63709	47.6667	29.6422	Afu3g05730	Afu3g05730 AspGDID:ASPL0000104987 COORDS:Chr3_A_fumigatus_Af293:1399574-1398507C, translated using codon table 1 (313 amino acids) Uncharacterized ORF	Nicotinate mononucleotide pyrophosphorylase; no human homolog	41.21	1	14	14	392	0.952683	60	29.7202	1.28554	60	35.8047	1.04988	60	15.4822	0.958523	58	17.7842	1.36181	58	28.1761	1.0319	58	30.3408	1.25206	25	16.374	1.04552	25	15.7466
1.03449	0.385034	0.987572	0.124219	277.333	28.288	1.34698	0.769172	1.34786	0.0896407	277.333	27.6303	0.977828	0.324859	0.941005	0.235528	277.333	24.9574	Afu8g05020	nagA AspGDID:ASPL0000110835 COORDS:Chr8_A_fumigatus_Af293:1172429-1170627C, translated using codon table 1 (600 amino acids) Uncharacterized ORF	Putative secreted N-acetylhexosaminidase; highly expressed in biofilm	41.17	1	22	22	2369	0.987572	302	41.6038	1.25691	302	23.0333	1.2296	302	15.6359	1.17534	359	23.0655	1.43618	359	38.2575	0.941005	359	25.944	0.940567	171	20.1947	1.34786	171	21.5999
1.06929	0.397987	1.09537	0.0900198	31.6667	29.5269	1.17038	0.668324	1.17635	0.0108327	31.6667	17.0894	1.05735	0.35128	1.01845	0.125815	31.6667	25.2633	Afu5g02150	pre6 AspGDID:ASPL0000107395 COORDS:Chr5_A_fumigatus_Af293:548545-547635C, translated using codon table 1 (251 amino acids) Uncharacterized ORF	Putative proteasome component; reacts with rabbit immunosera exposed to A. fumigatus conidia; transcript induced by exposure to human airway epithelial cells	41.04	1	9	9	269	1.09537	47	64.6511	1.17635	47	13.0131	1.19803	47	13.7391	1.1434	39	12.4673	1.15787	39	25.9917	1.01845	39	19.9018	0.969116	9	11.4622	1.17691	9	12.2635
1.15542	0.430042	1.00057	0.27717	27	28.5339	1.13343	0.647227	1.14574	0.0761876	27	21.8118	1.24553	0.413798	1.25685	0.100709	27	28.4392	Afu3g11300	prs2 AspGDID:ASPL0000105528 COORDS:Chr3_A_fumigatus_Af293:2959483-2958408C, translated using codon table 1 (254 amino acids) Uncharacterized ORF	Putative proteasome component	40.94	1	12	12	223	0.990274	34	30.5422	1.20272	34	14.8558	1.13964	34	11.6514	1.47541	33	41.6175	1.14574	33	34.3832	1.34011	33	34.3935	1.00057	14	13.4419	1.05184	14	16.1964
0.857327	0.319094	0.792473	0.135626	8.33333	13.4183	0.988887	0.564687	1.08557	0.280068	8.33333	5.62699	1.30757	0.434407	1.02976	0.54505	8.33333	9.42767	Afu1g11535	Afu1g11535 AspGDID:ASPL0000102217 COORDS:Chr1_A_fumigatus_Af293:3046283-3045972C, translated using codon table 1 (103 amino acids) Uncharacterized ORF	Ortholog of <i>S. cerevisiae</i> : YDR286C, <i>A. nidulans FGSC A4</i> : AN11843, <i>Aspergillus wentii</i> : Aspwe1_0040556, <i>Aspergillus sydowii</i> : Aspsy1_0083601 and <i>Aspergillus carbonarius ITEM 5010</i> : Acar5010_202812	40.78	1	4	4	60	1.0132	11	16.9775	1.2078	11	3.01842	1.93555	11	7.04252	0.766304	11	10.9534	1.08557	11	9.13167	0.957388	11	16.0966	0.792473	3	12.324	0.673286	3	4.73088
0.578121	0.215174	0.578121	0.451805	33	66.0562	0.384286	0.21944	0.384286	0.252056	33	74.7045	1.13365	0.376627	1.13365	1.17089	33	49.2112	Afu8g00710	Afu8g00710 AspGDID:ASPL0000110511 COORDS:Chr8_A_fumigatus_Af293:166798-167103W, translated using codon table 1 (101 amino acids) Uncharacterized ORF	Has domain(s) with predicted role in defense response, negative regulation of growth	40.59	1	4	4	189	0.897595	14	36.7289	0.562516	14	12.0464	1.96159	14	18.5873	0.258646	52	95.3835	0.206056	52	137.363	0.305709	52	79.8351
0.363819	0.135412	0.363819	0.0290053	11.5	47.0365	0.29831	0.170345	0.29831	0.124115	11.5	37.3177	0.384935	0.127885	0.384935	0.0338568	11.5	43.748	Afu5g14210	grg1 AspGDID:ASPL0000108471 COORDS:Chr5_A_fumigatus_Af293:3706130-3705868C, translated using codon table 1 (69 amino acids) Uncharacterized ORF	Glucose-repressible gene; transcript up-regulated in conidia exposed to neutrophils	40.58	1	2	2	68	0.343309	17	64.3942	0.210547	17	34.1347	0.360995	17	35.7869	0.384329	6	29.6787	0.386072	6	40.5007	0.408875	6	51.7091
2.12566	0.791163	1.40504	1.36104	94.6667	21.0139	2.12347	1.21257	2.08252	0.598242	94.6667	27.8874	2.34934	0.780511	2.553	0.658864	94.6667	26.2153	Afu4g01290	csn AspGDID:ASPL0000106046 COORDS:Chr4_A_fumigatus_Af293:344122-344987W, translated using codon table 1 (238 amino acids) Verified ORF	Glycosyl hydrolase family 75 chitosanase; hydrolyzes beta-1,4-glycosidic linkage of chitosan; repressed by exposure to artemisinin	40.34	1	7	7	819	3.6955	52	31.1565	1.54675	52	25.7151	1.61269	52	17.6221	1.27645	126	17.0185	2.08252	126	22.6889	2.553	126	29.7572	1.40504	106	14.8666	2.74113	106	35.2582
0.835688	0.31104	0.781192	0.146312	84.6667	25.2824	1.08147	0.617556	0.982007	0.179989	84.6667	18.2217	1.04183	0.346121	0.912987	0.35544	84.6667	13.5731	Afu3g10460	ntf2 AspGDID:ASPL0000105444 COORDS:Chr3_A_fumigatus_Af293:2708847-2709680W, translated using codon table 1 (124 amino acids) Uncharacterized ORF	Putative nuclear transport factor	40.32	1	4	4	746	0.781192	85	38.672	0.973166	85	17.0494	1.44372	85	12.8864	1.00143	93	15.855	1.28924	93	22.1248	0.912987	93	14.3121	0.724445	76	21.3203	0.982007	76	15.4908
0.988109	0.36777	1.08575	0.314308	57	20.8321	1.30803	0.746926	1.52387	0.546154	57	27.4016	1.02863	0.341738	1.07089	0.244091	57	19.2627	Afu1g04620	Afu1g04620 AspGDID:ASPL0000101631 COORDS:Chr1_A_fumigatus_Af293:1309293-1307958C, translated using codon table 1 (348 amino acids) Uncharacterized ORF	Putative zinc-containing alcohol dehydrogenase; reacts with rabbit immunosera exposed to A. fumigatus conidia; hypoxia induced protein; transcript up-regulated in conidia exposed to neutrophils; repressed by gliotoxin exposure	40.23	1	12	12	494	1.08575	62	17.5987	1.52387	62	24.2685	1.07089	62	13.2913	1.24201	64	24.6294	1.71327	64	34.7683	1.24883	64	22.8646	0.636568	45	20.2684	0.686933	45	23.1678
1.09552	0.407748	1.10225	0.0814301	88.3333	23.7742	1.4997	0.856378	1.5233	0.150175	88.3333	24.8502	1.22839	0.408102	1.12504	0.270387	88.3333	25.9837	Afu3g08470	Afu3g08470 AspGDID:ASPL0000105250 COORDS:Chr3_A_fumigatus_Af293:2171618-2174019W, translated using codon table 1 (511 amino acids) Verified ORF	Glucose-6-phosphate 1-dehydrogenase	39.92	1	25	25	699	1.10225	79	34.6749	1.5233	79	26.9676	1.02492	79	10.4635	1.01093	163	18.3969	1.63668	163	24.4927	1.12504	163	27.1608	1.17338	23	18.2508	1.33912	23	23.0904
1.90644	0.709569	1.24817	1.26894	66.6667	27.6048	0.891675	0.509176	0.883164	0.072187	66.6667	14.6599	1.55317	0.516003	1.4604	0.437706	66.6667	22.3495	Afu6g10300	aspf28 AspGDID:ASPL0000109385 COORDS:Chr6_A_fumigatus_Af293:2546829-2547448W, translated using codon table 1 (171 amino acids) Verified ORF	Allergen Asp f 28; putative thioredoxin	39.77	1	10	10	549	3.36925	46	43.8683	0.883164	46	13.5736	1.4604	46	18.671	1.24817	57	19.3674	0.82412	57	12.7731	2.02983	57	24.8325	1.1019	97	19.5788	0.96774	97	17.6329
0.952033	0.354343	0.980585	0.0765715	94.3333	29.9357	1.04052	0.59417	0.994868	0.113021	94.3333	15.5073	1.01117	0.335935	1.02174	0.111574	94.3333	19.2531	Afu1g16480	Afu1g16480 AspGDID:ASPL0000102711 COORDS:Chr1_A_fumigatus_Af293:4473265-4471335C, translated using codon table 1 (508 amino acids) Uncharacterized ORF	Ortholog(s) have mitochondrion localization	39.76	1	19	19	786	0.980585	130	40.917	0.994868	130	16.5364	1.11708	130	12.5791	1.01023	107	18.5654	1.16922	107	17.8049	1.02174	107	20.3778	0.865288	46	30.3246	0.95746	46	12.1806
1.47344	0.548408	1.07922	0.692028	59	33.3052	0.882358	0.503855	0.835745	0.20726	59	15.1896	2.03036	0.674538	1.99173	0.713044	59	36.6642	Afu6g08050	gnd1 AspGDID:ASPL0000109165 COORDS:Chr6_A_fumigatus_Af293:1868427-1870349W, translated using codon table 1 (491 amino acids) Verified ORF	6-phosphogluconate dehydrogenase; conidia-enriched protein; protein induced by heat shock; reacts with rabbit immunosera exposed to conidia; hypoxia-induced protein; transcript induced by exposure to human airway epithelial cells	39.71	1	16	16	513	2.2725	29	59.1194	0.702373	29	13.5008	1.33742	29	26.9075	1.07922	55	23.8452	0.835745	55	13.9853	2.76193	55	50.8074	1.06859	93	16.9509	1.10896	93	18.0828
0.375932	0.13992	0.375932	0.0347937	45.5	65.9204	0.340247	0.194292	0.340247	0.0921507	45.5	46.8149	0.387738	0.128817	0.387738	0.0465526	45.5	41.1132	Afu2g12400	Afu2g12400 AspGDID:ASPL0000103954 COORDS:Chr2_A_fumigatus_Af293:3185304-3186292W, translated using codon table 1 (227 amino acids) Uncharacterized ORF	Putative ATP synthase oligomycin sensitivity conferral protein	39.65	1	9	9	254	0.351329	43	90.6066	0.275086	43	56.8519	0.354821	43	52.0854	0.400535	48	41.2341	0.405407	48	36.7779	0.420656	48	30.1411
0.835689	0.31104	0.835689	0.0254663	8.5	9.99732	0.861951	0.492202	0.861951	0.000554242	8.5	7.92091	0.993751	0.330149	0.993751	0.184191	8.5	14.7407	Afu2g15680	Afu2g15680 AspGDID:ASPL0000104285 COORDS:Chr2_A_fumigatus_Af293:4143393-4142898C, translated using codon table 1 (111 amino acids) Uncharacterized ORF	Ortholog(s) have TBP-class protein binding, TBP-class protein binding RNA polymerase II transcription factor activity involved in preinitiation complex assembly activity	39.64	1	4	4	50	0.817681	6	13.0798	0.862343	6	3.45276	1.12399	6	13.9187	0.853696	11	6.91483	0.861559	11	12.3891	0.863508	11	15.5627
1.05741	0.393564	1.081	0.376981	118.333	32.5937	0.991082	0.565941	1.13657	0.270814	118.333	20.4275	1.07818	0.358199	1.06212	0.494279	118.333	21.8032	Afu8g01670	cat2 AspGDID:ASPL0000110606 COORDS:Chr8_A_fumigatus_Af293:441545-439266C, translated using codon table 1 (759 amino acids) Verified ORF	Putative bifunctional catalase-peroxidase; induction in response to hydrogen peroxide Yap1-dependent; transcript induced by exposure to human airway epithelial cells; SrbA-regulated during hypoxia	39.39	1	27	27	1008	1.081	135	39.476	1.15806	135	21.7542	1.58029	135	17.4424	1.42204	153	28.509	1.13657	153	17.106	1.06212	153	25.7102	0.669191	67	29.7962	0.67862	67	22.4223
0.983138	0.36592	0.965132	0.306286	30.6667	30.229	0.647723	0.369871	0.627362	0.0931803	30.6667	23.6481	1.48771	0.494256	0.94898	1.06134	30.6667	52.6308	Afu1g07440	hsp70 AspGDID:ASPL0000101909 COORDS:Chr1_A_fumigatus_Af293:2102587-2104621W, translated using codon table 1 (638 amino acids) Verified ORF	Molecular chaperone; conidia-enriched protein	39.18	1	19	22	291	0.965132	16	31.09	0.566407	16	21.4828	0.803779	16	13.5455	0.686253	45	38.4777	0.627362	45	25.9521	0.94898	45	97.333	1.29803	31	21.1192	0.749401	31	23.5093
1.02691	0.382213	1.09339	0.260895	190.667	31.3739	1.15027	0.656843	1.22254	0.329217	190.667	23.6255	0.982829	0.326521	0.975818	0.260012	190.667	27.999	Afu3g08200	ams1 AspGDID:ASPL0000105223 COORDS:Chr3_A_fumigatus_Af293:2103989-2100561C, translated using codon table 1 (1088 amino acids) Verified ORF	Putative Class IIC alpha-mannosidase with a predicted role in oligosaccharide catabolism and N-glycan processing	39.15	1	41	41	1543	1.09339	195	39.2202	1.43735	195	29.7851	0.975818	195	12.1501	1.24813	262	21.9122	1.22254	262	24.1973	1.24628	262	27.9756	0.739208	115	32.9893	0.790923	115	16.8942
0.927896	0.345359	0.852532	0.151841	30.6667	33.3671	1.06899	0.610428	1.131	0.241231	30.6667	19.2179	0.932718	0.309873	0.984293	0.158773	30.6667	14.4491	Afu2g08750	Afu2g08750 AspGDID:ASPL0000103594 COORDS:Chr2_A_fumigatus_Af293:2247309-2248331W, translated using codon table 1 (340 amino acids) Uncharacterized ORF	Ortholog(s) have endodeoxyribonuclease activity, exodeoxyribonuclease activity, ribonuclease activity	39.12	1	12	12	266	0.828479	36	33.811	1.131	36	20.3518	1.05929	36	9.29899	1.10268	43	20.4292	1.27316	43	18.1006	0.984293	43	19.7186	0.852532	13	45.8611	0.802807	13	19.2012
1.0222	0.380458	1.02698	0.0137393	109.333	23.8558	1.20864	0.690174	1.24752	0.0895607	109.333	16.2685	1.09668	0.364344	1.0797	0.116143	109.333	20.4044	Afu6g03730	Afu6g03730 AspGDID:ASPL0000108828 COORDS:Chr6_A_fumigatus_Af293:823850-821958C, translated using codon table 1 (558 amino acids) Uncharacterized ORF	2-methylcitrate dehydratase; hypoxia repressed protein; transcript up-regulated in conidia exposed to neutrophils and to human airway epithelial cells; no human homolog	38.89	1	22	22	903	1.03291	115	41.3787	1.24752	115	16.2347	1.0797	115	10.3641	1.02698	159	13.5965	1.27219	159	13.4915	0.989952	159	21.1285	1.00671	54	16.5921	1.10621	54	19.0793
0.917775	0.341592	0.893941	0.152702	97.6667	27.4158	1.36353	0.778619	1.39502	0.226592	97.6667	23.706	1.08387	0.360088	1.11583	0.0588293	97.6667	19.6481	Afu6g01940	Afu6g01940 AspGDID:ASPL0000108649 COORDS:Chr6_A_fumigatus_Af293:282872-284077W, translated using codon table 1 (317 amino acids) Uncharacterized ORF	Dienelactone hydrolase family protein; transcript up-regulated in conidia exposed to neutrophils	38.8	1	13	13	853	0.893941	116	45.1442	1.39502	116	28.3284	1.01597	116	13.6197	1.08099	103	14.9433	1.57272	103	29.3689	1.11583	103	22.798	0.778392	74	22.1598	1.12284	74	13.4206
0.963397	0.358572	0.954328	0.13534	59	29.6719	0.927436	0.529596	0.984901	0.131975	59	14.7622	0.884105	0.293722	0.804476	0.158209	59	24.1643	Afu4g09140	car2 AspGDID:ASPL0000106629 COORDS:Chr4_A_fumigatus_Af293:2388283-2389697W, translated using codon table 1 (450 amino acids) Uncharacterized ORF	L-ornithine aminotransferase; induced by growth on BSA as a sole nitrogen source; SrbA-regulated during hypoxia	38.67	1	16	16	497	0.954328	63	40.9816	0.984901	63	16.4523	0.804476	63	18.0197	0.83282	88	26.4182	0.776471	88	15.6902	0.781532	88	21.5928	1.10304	26	21.6159	1.02093	26	12.144
1.1297	0.420468	1.14791	0.0683664	56.6667	22.045	1.25879	0.718812	1.25047	0.0978906	56.6667	14.0002	1.10611	0.367479	1.07201	0.0851383	56.6667	23.301	Afu4g11840	Afu4g11840 AspGDID:ASPL0000106892 COORDS:Chr4_A_fumigatus_Af293:3125862-3127151W, translated using codon table 1 (344 amino acids) Uncharacterized ORF	Putative glyoxylate reductase; transcript induced by exposure to human airway epithelial cells	38.66	1	13	13	466	1.18711	67	34.9422	1.36058	67	18.2424	1.04331	67	8.74849	1.14791	91	21.7945	1.25047	91	17.0404	1.07201	91	27.1596	1.05407	12	9.39834	1.16533	12	6.71768
1.73374	0.645291	1.56007	0.365981	203.333	27.6099	1.04753	0.598173	1.10135	0.100999	203.333	15.9266	0.894853	0.297293	0.876393	0.162566	203.333	24.516	Afu1g06470	Afu1g06470 AspGDID:ASPL0000101815 COORDS:Chr1_A_fumigatus_Af293:1857195-1859566W, translated using codon table 1 (764 amino acids) Uncharacterized ORF	Ortholog(s) have extracellular region localization	38.61	1	28	28	1732	1.56007	133	31.1707	1.11022	133	14.71	0.742305	133	16.5752	2.15422	368	37.7578	1.10135	368	19.744	1.06586	368	25.9513	1.48693	109	13.9013	0.931018	109	13.3257
0.944891	0.351685	0.939423	0.291393	201	24.5065	1.22067	0.697044	1.36549	0.362985	201	19.2575	0.986011	0.327578	1.10137	0.24078	201	17.2193	Afu2g07520	Afu2g07520 AspGDID:ASPL0000363027 COORDS:Chr2_A_fumigatus_Af293:1926201-1928684W, translated using codon table 1 (614 amino acids) Uncharacterized ORF	Ortholog(s) have aminopeptidase activity, epoxide hydrolase activity, role in cellular lipid metabolic process, protein catabolic process and cytosol, extracellular region, nucleus localization	38.6	1	23	23	1643	0.939423	190	31.2224	1.36549	190	18.0536	1.10137	190	10.0055	1.23898	283	20.6719	1.4889	283	26.945	1.14741	283	22.1438	0.65627	130	21.6252	0.807634	130	12.7741
1.23298	0.458909	1.08485	0.27725	35.3333	25.4248	1.24865	0.713018	1.24411	0.0805002	35.3333	15.751	1.26653	0.420774	1.20321	0.335682	35.3333	17.2576	Afu4g07190	argB AspGDID:ASPL0000106433 COORDS:Chr4_A_fumigatus_Af293:1868021-1866906C, translated using codon table 1 (371 amino acids) Verified ORF	Ornathine carbamoyltransferase, enzyme of the arginine biosynthesis pathway; hypoxia induced protein	38.54	1	13	13	308	1.55283	14	41.9741	1.33132	14	17.0256	0.967022	14	8.9248	1.06125	71	15.3917	1.24411	71	25.114	1.20321	71	24.6502	1.08485	21	18.9086	1.17051	21	5.11347
0.510011	0.189824	0.40191	0.203096	38	48.1204	0.692561	0.395475	0.672585	0.232061	38	18.0378	1.38257	0.459325	1.57242	0.403886	38	14.9876	Afu6g00180	Afu6g00180 AspGDID:ASPL0000108571 COORDS:Chr6_A_fumigatus_Af293:56057-53313C, translated using codon table 1 (109 amino acids) Verified ORF	Fibrinogen-binding protein of unknown function	38.53	1	3	3	298	0.744294	36	23.7984	0.933964	36	19.6808	1.57242	36	17.1364	0.383829	50	104.282	0.672585	50	21.1534	0.918739	50	19.9429	0.40191	28	16.2813	0.471133	28	13.2792
1.08969	0.405577	1.12878	0.0927002	52.3333	26.1557	1.15985	0.662311	1.19417	0.0604884	52.3333	21.3522	1.05868	0.351721	1.13276	0.149612	52.3333	14.2895	Afu3g08980	Afu3g08980 AspGDID:ASPL0000105299 COORDS:Chr3_A_fumigatus_Af293:2294770-2296443W, translated using codon table 1 (536 amino acids) Uncharacterized ORF	Ortholog(s) have threonine synthase activity, role in threonine biosynthetic process and cytosol, nucleus localization	38.25	1	19	19	419	1.12878	41	45.4042	1.19536	41	20.1782	1.13276	41	8.16384	1.15644	77	14.922	1.19417	77	23.7629	1.1568	77	14.9603	0.983844	39	18.1409	1.09	39	20.1156
0.924285	0.344015	0.931215	0.442007	30.3333	19.6035	0.670986	0.383155	0.814418	0.330794	30.3333	23.2498	1.16682	0.387648	1.17179	0.708938	30.3333	25.2631	Afu2g12630	aspf13 AspGDID:ASPL0000103977 COORDS:Chr2_A_fumigatus_Af293:3247611-3247153C, translated using codon table 1 (152 amino acids) Uncharacterized ORF	Allergen Asp f 13; putative alkaline serine protease; higher expression in biofilm vs planktonic cells; transcript induced by growth on hydrogen peroxide	38.16	1	4	4	241	0.478854	41	39.9083	0.292683	41	44.3412	0.455413	41	32.7444	0.931215	41	11.9202	0.905856	41	15.9121	1.17179	41	23.762	1.36279	9	6.98223	0.814418	9	9.49608
1.1311	0.42099	1.07617	0.252607	18.6667	29.599	1.24051	0.708374	1.21184	0.139605	18.6667	12.3319	1.28749	0.427737	1.23141	0.34744	18.6667	9.31296	Afu6g06450	pre4 AspGDID:ASPL0000109006 COORDS:Chr6_A_fumigatus_Af293:1389089-1389994W, translated using codon table 1 (260 amino acids) Uncharacterized ORF	Proteasome component	38.08	1	10	10	154	0.91047	30	45.0479	1.39223	30	10.7401	1.23141	30	11.8429	1.07617	24	20.4216	1.11747	24	22.4684	0.971498	24	13.1075	1.40665	2	23.3275	1.21184	2	3.78731
1.07587	0.400436	1.06062	0.0478963	55.6667	21.079	1.27075	0.725642	1.34035	0.178784	55.6667	16.5002	1.10984	0.368716	1.08772	0.145737	55.6667	14.5009	Afu1g15780	leu2A AspGDID:ASPL0000102641 COORDS:Chr1_A_fumigatus_Af293:4264889-4263452C, translated using codon table 1 (366 amino acids) Uncharacterized ORF	3-isopropylmalate dehydrogenase with a predicted role in leucine biosynthesis; SrbA-regulated during hypoxia	37.98	1	14	14	445	1.12954	47	28.9053	1.34035	47	20.0954	0.976417	47	11.0591	1.06062	85	13.9063	1.40427	85	18.4802	1.08772	85	16.1062	1.03746	35	20.4256	1.06764	35	10.9249
1.13611	0.422857	1.20491	0.132213	14.6667	27.3605	1.01598	0.58016	1.04851	0.151758	14.6667	11.1844	0.983692	0.326808	0.913	0.186818	14.6667	13.1942	Afu6g14460	Afu6g14460 AspGDID:ASPL0000109784 COORDS:Chr6_A_fumigatus_Af293:3677313-3676600C, translated using codon table 1 (237 amino acids) Uncharacterized ORF	2-haloalkanoic acid dehalogenase; transcript up-regulated in conidia exposed to neutrophils	37.97	1	8	8	116	1.21974	14	28.5153	1.14884	14	8.88585	1.19554	14	11.8454	1.20491	24	31.9476	1.04851	24	16.772	0.913	24	14.5182	0.983687	6	21.6185	0.8506	6	7.89528
0.909093	0.338361	0.864849	0.246619	51.6667	18.8995	0.695291	0.397034	0.533639	0.319217	51.6667	23.6586	0.798328	0.265225	0.667507	0.239402	51.6667	29.6449	Afu8g05320	Afu8g05320 AspGDID:ASPL0000110862 COORDS:Chr8_A_fumigatus_Af293:1239645-1241741W, translated using codon table 1 (556 amino acids) Verified ORF	Putative mitochondrial F1 ATPase subunit alpha; hypoxia induced protein	37.95	1	23	23	415	0.864849	44	27.7345	0.533639	44	24.0539	0.667507	44	27.3568	0.68759	79	16.2329	0.489235	79	33.8434	0.652841	79	24.9513	1.17484	32	12.731	1.063	32	13.0784
1.7468	0.650153	1.92834	0.757141	46.3333	41.2504	1.21351	0.692956	1.18392	0.32738	46.3333	28.8644	1.06095	0.352474	1.0125	0.393004	46.3333	32.0829	Afu2g09380	Afu2g09380 AspGDID:ASPL0000103657 COORDS:Chr2_A_fumigatus_Af293:2401402-2402192W, translated using codon table 1 (211 amino acids) Uncharacterized ORF	Putative cutinase	37.91	1	6	6	404	2.39667	40	62.2126	1.18392	40	34.1669	1.47593	40	31.2633	0.915394	82	23.6716	0.901933	82	10.832	0.694411	82	43.3533	1.92834	17	37.8672	1.55468	17	41.5943
1.23864	0.461017	1.2644	0.534403	242	29.2277	0.887071	0.506547	1.01037	0.271669	242	19.9498	0.923846	0.306925	1.06422	0.281297	242	23.6075	Afu1g16250	Afu1g16250 AspGDID:ASPL0000102688 COORDS:Chr1_A_fumigatus_Af293:4421606-4418653C, translated using codon table 1 (881 amino acids) Uncharacterized ORF	Putative alpha-glucosidase B	37.68	1	31	31	2019	1.2644	225	23.9199	1.07522	225	17.7394	1.10733	225	14.5545	1.7597	379	26.5475	1.01037	379	17.1832	1.06422	379	22.8088	0.691825	122	37.2157	0.575617	122	24.9267
1.08212	0.402759	1.04904	0.456039	135	28.3825	1.4162	0.808695	1.47749	0.364164	135	26.9385	1.05277	0.349757	0.97107	0.147975	135	17.4631	Afu3g14510	Afu3g14510 AspGDID:ASPL0000105840 COORDS:Chr3_A_fumigatus_Af293:3849119-3848304C, translated using codon table 1 (271 amino acids) Uncharacterized ORF	Ortholog(s) have rhamnogalacturonan acetylesterase activity and role in pectin catabolic process	37.64	1	8	8	1133	0.643514	153	33.6318	1.02528	153	27.307	0.97107	153	13.5773	1.55379	179	31.0517	1.74583	179	41.7614	1.22358	179	18.5981	1.04904	73	20.4639	1.47749	73	11.747
0.932056	0.346907	0.919687	0.0789311	30.6667	19.7878	1.00376	0.573178	1.01028	0.028018	30.6667	14.0138	0.92562	0.307515	0.979213	0.137792	30.6667	13.6193	Afu3g10390	Afu3g10390 AspGDID:ASPL0000105437 COORDS:Chr3_A_fumigatus_Af293:2694120-2695140W, translated using codon table 1 (319 amino acids) Verified ORF	Protein of unknown function identified by mass spectrometry	37.62	1	12	12	261	0.860039	44	28.2163	1.01028	44	14.7369	1.02856	44	8.18312	1.01644	34	9.73512	1.02794	34	16.1805	0.979213	34	14.2082	0.919687	14	21.4119	0.973053	14	11.1241
1.1601	0.431786	1.32626	0.41751	42	59.56	0.912589	0.521118	0.82042	0.366813	42	26.5128	0.762549	0.253338	0.807571	0.186057	42	58.267	Afu1g13790	hhtA AspGDID:ASPL0000102447 COORDS:Chr1_A_fumigatus_Af293:3681876-3682468W, translated using codon table 1 (136 amino acids) Uncharacterized ORF	Histone H3	37.5	1	7	7	359	1.32626	42	111.574	0.82042	42	14.7222	0.807571	42	29.8229	0.685095	46	52.2371	0.600651	46	44.1125	0.558112	46	65.679	1.46896	38	14.8687	1.3167	38	20.7036
0.590483	0.219775	0.461209	0.321717	4.66667	17.854	0.621131	0.354687	0.348428	0.5027	4.66667	20.6543	0.422742	0.140446	0.371189	0.153086	4.66667	14.9204	Afu2g13860	Afu2g13860 AspGDID:ASPL0000104101 COORDS:Chr2_A_fumigatus_Af293:3619597-3620049W, translated using codon table 1 (142 amino acids) Uncharacterized ORF	Histone H4	37.32	1	1	6	592	0.461209	2	19.7524	0.348428	2	14.3532	0.371189	2	11.6406	0.353511	9	31.505	0.313713	9	44.5569	0.302087	9	30.7972	0.956729	3	2.30454	1.20125	3	3.05288
1.50879	0.561565	1.40473	0.524366	44.6667	26.2058	0.943385	0.538704	0.941965	0.0948308	44.6667	16.3104	2.05795	0.683703	2.28065	0.592752	44.6667	23.8869	Afu1g12610	hsp88 AspGDID:ASPL0000102329 COORDS:Chr1_A_fumigatus_Af293:3331407-3333764W, translated using codon table 1 (714 amino acids) Uncharacterized ORF	Hsp70 chaperone; conidia-enriched protein; induction in response to hydrogen peroxide Yap1-dependent	37.25	1	26	26	368	2.07738	11	28.8344	0.849273	11	20.3227	1.3861	11	8.45036	1.40473	62	34.5983	0.941965	62	18.6863	2.5071	62	41.6029	1.04425	61	15.1847	1.03892	61	9.92221
1.4285	0.531682	1.43344	0.216024	174.667	24.9632	1.2334	0.704312	1.17917	0.128301	174.667	21.8909	1.5798	0.52485	1.5829	0.448002	174.667	25.4098	Afu6g12930	acoA AspGDID:ASPL0000109636 COORDS:Chr6_A_fumigatus_Af293:3262693-3265559W, translated using codon table 1 (787 amino acids) Verified ORF	Mitochondrial aconitate hydratase; citric acid cycle enzyme; protein abundant in conidia; transcript induced in conidia exposed to neutrophils; reacts with rabbit immunosera exposed to A. fumigatus conidia; hypoxia induced	37.23	1	30	30	1488	1.64201	117	36.3691	1.37991	117	28.0387	1.13026	117	12.9647	1.43344	253	23.2752	1.14112	253	22.6396	1.5829	253	33.3852	1.21005	154	15.2454	1.17917	154	14.9944
1.21702	0.45297	1.15763	0.121197	78.6667	25.776	1.26157	0.720396	1.23737	0.070288	78.6667	22.8045	1.3146	0.436744	1.2998	0.125079	78.6667	22.5052	Afu6g08720	Afu6g08720 AspGDID:ASPL0000109228 COORDS:Chr6_A_fumigatus_Af293:2067644-2066477C, translated using codon table 1 (342 amino acids) Uncharacterized ORF	Putative 5'-methylthioadenosine phosphorylase; transcript induced by exposure to human airway epithelial cells	37.13	1	11	11	690	1.35646	77	36.8192	1.23737	77	22.8045	1.19758	77	16.7917	1.15763	115	24.4042	1.34076	115	33.9969	1.2998	115	29.075	1.13697	44	16.1046	1.20658	44	11.6121
0.975788	0.363185	0.91453	0.180475	20.6667	22.572	1.11583	0.637177	1.07907	0.166054	20.6667	19.6008	1.16092	0.385686	0.972054	0.409175	20.6667	17.4945	Afu2g00590	Afu2g00590 AspGDID:ASPL0000102890 COORDS:Chr2_A_fumigatus_Af293:126934-127696W, translated using codon table 1 (237 amino acids) Uncharacterized ORF	Predicted glutathione S transferase	37.13	1	10	10	157	0.91453	14	47.7326	0.971239	14	23.6067	0.880282	14	14.6337	0.833917	29	8.0816	1.07907	29	21.7918	0.972054	29	17.2266	1.17892	19	11.9016	1.29719	19	13.4039
0.933929	0.347605	0.98831	0.108517	25	27.0408	1.1019	0.62922	1.04754	0.179301	25	15.2866	0.999908	0.332195	1.00125	0.0396097	25	21.0844	Afu2g01840	Afu2g01840 AspGDID:ASPL0000103014 COORDS:Chr2_A_fumigatus_Af293:460418-461542W, translated using codon table 1 (318 amino acids) Uncharacterized ORF	Ortholog(s) have cytoplasm, nucleus localization	37.11	1	11	11	214	0.808974	35	36.7122	0.956063	35	21.3947	1.00125	35	18.1004	1.0045	28	20.5846	1.30209	28	18.2855	1.03883	28	34.4768	0.98831	12	23.8257	1.04754	12	6.17953
1.12942	0.420366	1.11293	0.0569154	45.3333	26.1105	1.41494	0.807975	1.37223	0.101895	45.3333	27.877	1.20345	0.399818	1.10801	0.351228	45.3333	23.9782	Afu2g13580	Afu2g13580 AspGDID:ASPL0000104073 COORDS:Chr2_A_fumigatus_Af293:3532921-3533917W, translated using codon table 1 (313 amino acids) Uncharacterized ORF	Transcript up-regulated in conidia exposed to neutrophils	37.06	1	11	11	382	1.19276	47	42.1227	1.37223	47	31.6919	0.909808	47	11.5823	1.08257	75	14.1511	1.53123	75	27.4935	1.10801	75	33.3572	1.11293	14	22.0575	1.34134	14	24.4457
0.763704	0.284248	0.804847	0.119902	44	38.6821	1.38831	0.792773	1.35752	0.395705	44	15.9787	1.06795	0.354799	1.05785	0.177812	44	23.8729	Afu2g05720	Afu2g05720 AspGDID:ASPL0000103395 COORDS:Chr2_A_fumigatus_Af293:1609920-1610516W, translated using codon table 1 (198 amino acids) Uncharacterized ORF	Ortholog of <i>A. nidulans FGSC A4</i> : AN7484, <i>A. niger CBS 513.88</i> : An02g14170, <i>A. oryzae RIB40</i> : AO090001000689, <i>Aspergillus wentii</i> : Aspwe1_0046318 and <i>Aspergillus sydowii</i> : Aspsy1_0153479	36.87	1	6	6	355	0.804847	51	55.2874	1.35752	51	12.9137	1.05785	51	16.7793	0.857618	42	16.9105	1.79852	42	14.6175	1.25059	42	29.2082	0.628646	39	43.8485	1.00891	39	20.4048
1.01994	0.379617	1.03395	0.152501	18.3333	33.7987	1.01118	0.577419	1.01928	0.0855755	18.3333	24.5391	1.09415	0.363506	1.09862	0.0143865	18.3333	28.2014	Afu6g06440	prs3 AspGDID:ASPL0000109005 COORDS:Chr6_A_fumigatus_Af293:1387364-1386523C, translated using codon table 1 (261 amino acids) Uncharacterized ORF	Putative proteasome component; transcript induced by exposure to human airway epithelial cells	36.4	1	8	8	151	0.860915	18	37.0036	1.01928	18	39.3789	1.09862	18	9.60923	1.16495	33	29.4604	1.09242	33	25.3701	1.07806	33	33.8524	1.03395	4	34.9321	0.921846	4	8.86837
0.964959	0.359154	0.868704	0.245386	20	43.6992	1.29944	0.742023	1.25103	0.359521	20	25.3662	0.972326	0.323032	0.94756	0.0829369	20	21.4791	Afu3g14910	Afu3g14910 AspGDID:ASPL0000105881 COORDS:Chr3_A_fumigatus_Af293:3940818-3941765W, translated using codon table 1 (315 amino acids) Uncharacterized ORF	Ortholog of <i>A. fumigatus Af293</i> : Afu5g00540, <i>Neosartorya fischeri NRRL 181</i> : NFIA_041970, NFIA_062340, <i>Aspergillus wentii</i> : Aspwe1_0435722 and <i>Aspergillus versicolor</i> : Aspve1_0042882	36.19	1	10	10	168	1.24388	26	44.1918	1.68071	26	24.6874	0.904593	26	17.0255	0.782292	25	45.038	1.25103	25	34.62	0.94756	25	28.7291	0.868704	9	41.8677	0.966579	9	16.7911
1.08605	0.404224	1.11856	0.0578291	45.3333	21.4872	1.06631	0.6089	0.979868	0.217685	45.3333	15.7405	1.336	0.443853	1.33219	0.16322	45.3333	18.7686	Afu3g09290	Afu3g09290 AspGDID:ASPL0000105327 COORDS:Chr3_A_fumigatus_Af293:2357229-2355494C, translated using codon table 1 (520 amino acids) Verified ORF	Putative 2,3-bisphosphoglycerate-independent phosphoglycerate mutase; protein abundant in conidia; reacts with rabbit immunosera exposed to A. fumigatus conidia; transcript induced by exposure to human airway epithelial cells	35.96	1	18	18	377	1.01928	63	24.9192	0.905128	63	12.9736	1.33219	63	13.0263	1.12031	58	16.272	1.31394	58	20.2979	1.17471	58	26.1492	1.11856	15	23.2704	0.979868	15	13.9501
0.928214	0.345478	0.928214	0.13118	14	75.1608	0.420045	0.23986	0.420045	0.0252809	14	32.3207	0.895992	0.297672	0.895992	0.394432	14	20.9391	Afu4g13760	Afu4g13760 AspGDID:ASPL0000107082 COORDS:Chr4_A_fumigatus_Af293:3602213-3602674W, translated using codon table 1 (153 amino acids) Uncharacterized ORF	Ortholog(s) have extracellular region localization	35.95	1	4	4	84	1.02097	3	137.207	0.402169	3	8.58913	1.1749	3	20.1001	0.835456	25	13.1148	0.437921	25	56.0523	0.617087	25	21.7781
0.756928	0.281726	0.842868	0.174584	192.333	30.3617	0.766159	0.437502	0.878949	0.212626	192.333	24.8102	0.72254	0.240046	0.734435	0.0670242	192.333	24.4155	Afu4g03240	mp1 AspGDID:ASPL0000106142 COORDS:Chr4_A_fumigatus_Af293:914767-915621W, translated using codon table 1 (284 amino acids) Verified ORF	Putative cell wall galactomannoprotein; allergen Asp f 17; predicted N-terminal signal peptide and C-terminal glycosylphosphatidyl inositol (GPI) anchor signal; transcript induced by growth on hydrogen peroxide and in biofilm	35.92	1	8	8	1717	0.556034	139	43.482	0.878949	139	20.6374	0.782821	139	17.4025	0.871883	316	27.7461	0.898624	316	26.9144	0.734435	316	35.7247	0.842868	122	19.8571	0.520903	122	26.8788
0.897791	0.334154	0.884116	0.273452	97.6667	24.7817	0.993386	0.567256	0.89293	0.28909	97.6667	18.2648	0.845551	0.280914	0.888343	0.219749	97.6667	25.569	Afu6g03590	mcsA AspGDID:ASPL0000108814 COORDS:Chr6_A_fumigatus_Af293:783347-784866W, translated using codon table 1 (465 amino acids) Verified ORF	Methylcitrate synthase; catalyses the condensation of propionyl-CoA and oxaloacetate to methylcitrate; conidia-enriched protein; mutants killed more readily by alveolar macrophages and show decreased virulence in mice	35.91	1	17	17	838	0.631433	138	41.9898	0.89293	138	15.6766	1.04076	138	13.2103	0.884116	132	19.3393	0.767926	132	16.333	0.607553	132	34.963	1.17782	23	13.0159	1.3193	23	22.7847
1.0021	0.372978	1.00754	0.110954	25	28.8985	1.19195	0.680641	1.16945	0.073614	25	14.539	1.12127	0.372516	1.11107	0.0383441	25	24.443	Afu7g04650	Afu7g04650 AspGDID:ASPL0000110158 COORDS:Chr7_A_fumigatus_Af293:1071971-1071018C, translated using codon table 1 (234 amino acids) Uncharacterized ORF	Ortholog(s) have endopeptidase activity and role in proteasomal ubiquitin-independent protein catabolic process, proteasome-mediated ubiquitin-dependent protein catabolic process	35.9	1	8	8	210	1.00754	34	41.6697	1.27419	34	22.8586	1.16369	34	10.4493	1.11023	31	23.4244	1.16945	31	15.5917	1.08906	31	25.9685	0.888526	10	21.6014	1.13221	10	5.16667
0.576961	0.214743	0.600451	0.0804781	7.33333	19.2461	0.439861	0.251175	0.429063	0.0708715	7.33333	32.0228	0.460944	0.153137	0.462264	0.0369393	7.33333	32.7404	Afu2g14905	Afu2g14905 AspGDID:ASPL0000104205 COORDS:Chr2_A_fumigatus_Af293:3927145-3926742C, translated using codon table 1 (106 amino acids) Uncharacterized ORF	Ortholog(s) have role in mitochondrial respiratory chain complex I assembly	35.85	1	5	5	56	0.600451	1		0.429063	1		0.462264	1		0.487351	19	20.9588	0.375009	19	28.8858	0.497205	19	28.6776	0.64308	2	17.5334	0.515513	2	35.1598
0.631267	0.234955	0.387891	0.465905	12.6667	29.0119	0.421161	0.240497	0.324186	0.339979	12.6667	51.1264	1.23635	0.410746	0.504453	1.48818	12.6667	16.7316	Afu1g16840	Afu1g16840 AspGDID:ASPL0000102749 COORDS:Chr1_A_fumigatus_Af293:4595884-4595128C, translated using codon table 1 (179 amino acids) Uncharacterized ORF	TCTP family protein	35.75	1	7	7	78	0.337451	11	22.3393	0.140206	11	48.8505	0.255849	11	21.9175	0.387891	18	53.6474	0.324186	18	95.9451	0.504453	18	17.1339	1.16846	9	11.0491	0.799092	9	8.58362
1.11971	0.416753	1.02544	0.175702	52	24.02	1.41937	0.810507	1.53041	0.250477	52	26.9121	1.14469	0.380296	1.13678	0.148573	52	17.342	Afu5g11290	Afu5g11290 AspGDID:ASPL0000108188 COORDS:Chr5_A_fumigatus_Af293:2892452-2891116C, translated using codon table 1 (364 amino acids) Uncharacterized ORF	Ortholog(s) have D-amino-acid oxidase activity and role in D-alanine metabolic process, D-valine metabolic process	35.71	1	13	13	454	1.32243	47	39.9075	1.53041	47	26.2877	1.00023	47	10.9818	1.02544	78	16.2786	1.59513	78	33.2292	1.13678	78	24.256	1.01127	31	15.8739	1.13257	31	21.2194
0.889248	0.330974	0.793957	0.257519	104.667	27.9219	1.08471	0.619404	1.20603	0.254548	104.667	17.0566	0.873319	0.290139	0.847746	0.303276	104.667	25.2553	Afu8g04730	Afu8g04730 AspGDID:ASPL0000110807 COORDS:Chr8_A_fumigatus_Af293:1078214-1075934C, translated using codon table 1 (728 amino acids) Uncharacterized ORF	Oligopeptidase family protein	35.71	1	23	23	902	0.793957	135	33.0961	1.20603	135	18.4538	0.847746	135	11.3313	1.18083	123	22.6609	1.2559	123	20.2245	1.18857	123	25.14	0.692955	56	28.0088	0.792195	56	12.4916
1.20344	0.447914	1.31894	0.330887	38.6667	27.1472	1.10898	0.633266	1.11255	0.172319	38.6667	15.4147	1.067	0.354484	1.04847	0.167037	38.6667	22.3719	Afu5g01440	Afu5g01440 AspGDID:ASPL0000107324 COORDS:Chr5_A_fumigatus_Af293:377687-376891C, translated using codon table 1 (202 amino acids) Uncharacterized ORF	Ortholog(s) have thioredoxin peroxidase activity, role in cell redox homeostasis, cellular response to oxidative stress, response to metal ion and peroxisome, plasma membrane localization	35.64	1	6	7	337	1.31894	28	47.7089	1.27949	28	14.1444	0.909997	28	14.9525	1.46109	52	24.7905	1.11255	52	18.7042	1.24253	52	31.2347	0.830278	36	8.94227	0.934908	36	13.3953
0.893562	0.33258	0.873832	0.353947	222.667	35.7505	1.39866	0.79868	1.65903	0.540972	222.667	25.3112	0.940616	0.312497	0.993114	0.319108	222.667	22.2204	Afu6g11390	gel2 AspGDID:ASPL0000109488 COORDS:Chr6_A_fumigatus_Af293:2823792-2825489W, translated using codon table 1 (475 amino acids) Verified ORF	GPI-anchored 1,3-beta-glucanosyltransferase; role in conidiogenesis, cell wall composition, fungal burden in a mouse pulmonary infection; constitutively expressed during hyphal growth; hypoxia induced protein; repressed by artemisinin	35.58	1	15	15	1916	0.873832	241	46.4976	1.76021	241	30.6801	1.23022	241	14.6998	1.25696	275	22.0209	1.65903	275	22.6398	0.993114	275	23.7671	0.549893	152	38.7332	0.776735	152	22.6136
0.414537	0.154289	0.414537	0.075315	20.5	31.6518	0.323886	0.18495	0.323886	0.0335804	20.5	38.0212	0.392641	0.130445	0.392641	0.0204502	20.5	23.3375	Afu1g16523	Afu1g16523 AspGDID:ASPL0000361786 COORDS:Chr1_A_fumigatus_Af293:4479906-4479286C, translated using codon table 1 (93 amino acids) Uncharacterized ORF	Ortholog(s) have structural constituent of ribosome activity and cytosolic small ribosomal subunit localization	35.48	1	4	4	110	0.467793	15	30.0871	0.300141	15	26.038	0.378181	15	19.2979	0.361281	26	33.2165	0.347631	26	50.0044	0.407102	26	27.3771
0.780447	0.290479	0.72737	0.151322	48.6667	29.5976	0.68695	0.392271	0.684963	0.191526	48.6667	16.4774	0.681213	0.226316	0.669275	0.136361	48.6667	22.911	Afu5g04210	Afu5g04210 AspGDID:ASPL0000107600 COORDS:Chr5_A_fumigatus_Af293:1122054-1123659W, translated using codon table 1 (460 amino acids) Uncharacterized ORF	Putative ubiquinol-cytochrome C reductase complex core protein 2; hypoxia induced protein	35.43	1	15	15	410	0.662814	63	55.6545	0.684963	63	14.8048	0.669275	63	18.5994	0.72737	68	15.3948	0.496425	68	29.2936	0.551213	68	28.987	0.951157	15	17.7434	0.879461	15	5.33377
1.02143	0.380174	0.996577	0.0794835	41.3333	23.7218	1.22874	0.701652	1.24522	0.0453247	41.3333	30.1543	0.886784	0.294612	0.908055	0.0668067	41.3333	23.5107	Afu6g13230	Afu6g13230 AspGDID:ASPL0000109665 COORDS:Chr6_A_fumigatus_Af293:3353389-3354334W, translated using codon table 1 (292 amino acids) Uncharacterized ORF	Ortholog(s) have mitochondrion localization	35.27	1	9	9	349	0.95735	39	32.6936	1.24522	39	23.5255	0.811932	39	8.69667	0.996577	53	16.6489	1.26352	53	53.9549	0.940365	53	22.1072	1.11038	32	21.823	1.17748	32	12.9824
1.23841	0.460931	1.16151	0.182437	12.3333	47.4098	1.17224	0.669387	1.18364	0.266215	12.3333	10.8782	1.21743	0.404462	1.2129	0.109499	12.3333	17.126	Afu7g05015	Afu7g05015 AspGDID:ASPL0000361463 COORDS:Chr7_A_fumigatus_Af293:1178886-1179356W, translated using codon table 1 (156 amino acids) Uncharacterized ORF	Glyoxalase family protein	35.26	1	5	5	92	1.44671	16	78.4225	1.43257	16	16.8787	1.2129	16	10.2865	1.16151	15	33.2692	1.18364	15	10.0418	1.32912	15	24.2348	1.10701	6	30.5378	0.900504	6	5.71417
0.912403	0.339593	0.876101	0.0714248	27	27.6997	0.732478	0.418269	0.765677	0.106194	27	11.9006	0.751547	0.249683	0.72702	0.0515808	27	21.6497	Afu7g01010	adh1 AspGDID:ASPL0000109897 COORDS:Chr7_A_fumigatus_Af293:271675-270494C, translated using codon table 1 (353 amino acids) Uncharacterized ORF	Putative alcohol dehydrogenase; predicted gene pair with AFUA_5G06240 (alcC); induced by L-tyrosine; transcript up-regulated in conidia exposed to neutrophils	35.13	1	12	12	223	0.994687	20	42.3226	0.613652	20	10.1764	0.716805	20	17.2481	0.86642	38	22.418	0.765677	38	11.4391	0.810814	38	19.9881	0.876101	23	18.3584	0.818107	23	14.0861
0.858566	0.319555	0.845851	0.189374	24.3333	24.8354	0.941363	0.537549	0.919446	0.114666	24.3333	23.8129	1.03865	0.345065	0.947141	0.186291	24.3333	19.3082	Afu2g17070	Afu2g17070 AspGDID:ASPL0000104423 COORDS:Chr2_A_fumigatus_Af293:4561026-4561659W, translated using codon table 1 (188 amino acids) Uncharacterized ORF	Ortholog(s) have NEDD8 ligase activity, ubiquitin binding activity, role in positive regulation of ubiquitin-protein ligase activity, protein neddylation and cytosol, nucleus localization	35.11	1	7	7	186	1.05398	24	46.2359	0.919446	24	21.1299	1.253	24	17.7814	0.845851	36	10.0279	0.839238	36	17.4159	0.915806	36	26.0825	0.675869	13	18.2423	1.06541	13	32.8929
1.13353	0.421896	1.1709	0.0846824	86.6667	23.2098	1.0075	0.575318	0.960713	0.0933339	86.6667	13.4734	1.32762	0.441069	1.18258	0.367203	86.6667	17.0865	Afu1g13500	tktA AspGDID:ASPL0000102418 COORDS:Chr1_A_fumigatus_Af293:3591128-3588583C, translated using codon table 1 (684 amino acids) Verified ORF	Putative transketolase; protein abundant in conidia; protein induced by heat shock and by hydrogen peroxide; reacts with rabbit immunosera exposed to A. fumigatus conidia	35.09	1	23	23	694	1.1709	71	30.1677	0.960713	71	14.1561	1.18258	71	10.2484	1.1931	130	23.9218	1.11498	130	15.9321	1.05509	130	18.0218	1.03659	59	15.5398	0.946822	59	10.3319
0.932094	0.346922	0.932094	0.0366648	22	28.0046	0.820528	0.468549	0.820528	0.0217485	22	10.6381	1.04006	0.345536	1.04006	0.421096	22	14.5958	Afu5g02100	Afu5g02100 AspGDID:ASPL0000107390 COORDS:Chr5_A_fumigatus_Af293:532916-532013C, translated using codon table 1 (265 amino acids) Verified ORF	Secreted protein of unknown function; fibrinogen-binding	35.09	1	9	9	124	0.95802	33	40.4065	0.80515	33	14.1184	1.33782	33	10.8051	0.906168	11	15.6026	0.835907	11	7.15771	0.742304	11	18.3865
1.22333	0.45532	1.18515	0.24148	76.3333	20.8868	1.27152	0.726078	1.30197	0.187638	76.3333	19.616	1.18621	0.394089	1.19858	0.138942	76.3333	20.4248	Afu2g12530	Afu2g12530 AspGDID:ASPL0000103967 COORDS:Chr2_A_fumigatus_Af293:3220825-3222938W, translated using codon table 1 (644 amino acids) Uncharacterized ORF	Putative carnitine acetyl transferase with a predicted role in acetate metabolism; transcript up-regulated in conidia exposed to neutrophils	35.09	1	24	24	629	1.48163	49	24.0474	1.44207	49	24.0628	1.04149	49	8.11088	1.18515	125	21.5043	1.30197	125	23.445	1.31855	125	26.1943	1.00322	55	17.1087	1.07052	55	11.3402
1.1407	0.424564	1.17629	0.228317	16	30.3163	0.853267	0.487244	0.852057	0.0764374	16	11.7181	1.03081	0.34246	0.97491	0.185802	16	15.6026	Afu2g15510	Afu2g15510 AspGDID:ASPL0000104268 COORDS:Chr2_A_fumigatus_Af293:4091673-4090786C, translated using codon table 1 (160 amino acids) Uncharacterized ORF	Ortholog(s) have cytosol, nucleus localization	35	1	6	6	137	1.17629	13	36.1576	0.852057	13	10.0471	0.97491	13	11.1346	1.34913	17	30.9386	0.930303	17	6.98217	1.23814	17	26.6194	0.896677	18	23.8525	0.777442	18	18.125
1.62067	0.603209	1.36876	0.562249	95	31.413	0.839567	0.47942	0.85848	0.0612742	95	27.9236	2.4403	0.81073	2.77792	0.607739	95	26.8998	Afu5g04170	hsp90 AspGDID:ASPL0000107596 COORDS:Chr5_A_fumigatus_Af293:1108402-1110583W, translated using codon table 1 (706 amino acids) Verified ORF	Heat shock protein; allergen Asp f 12; likely essential; required for conidiation and cell wall integrity; transcript induced by growth on hydrogen peroxide; enters the nucleus in response to heat shock	34.99	1	26	26	762	2.26483	83	31.9844	0.771066	83	20.3352	1.73871	83	18.9342	1.22844	101	28.814	0.85848	101	25.3473	2.77792	101	28.8507	1.36876	101	33.4406	0.889155	101	38.0883
1.05088	0.391135	1.00487	0.149529	25.3333	26.0017	1.13325	0.647126	1.15471	0.104392	25.3333	13.3487	1.02335	0.339983	1.01728	0.140547	25.3333	16.8035	Afu6g06350	Afu6g06350 AspGDID:ASPL0000108996 COORDS:Chr6_A_fumigatus_Af293:1349712-1348557C, translated using codon table 1 (298 amino acids) Uncharacterized ORF	Proteasome subunit alpha type 3; reacts with rabbit immunosera exposed to A. fumigatus conidia	34.9	1	11	11	217	0.92977	37	48.5273	1.22525	37	15.1101	1.16683	37	12.9741	1.21801	26	11.7922	1.15471	26	10.0626	1.01728	26	20.6966	1.00487	13	17.6856	1.0198	13	14.8735
1.13314	0.421749	1.10096	0.390934	46.3333	33.352	1.05649	0.603291	1.19151	0.286634	46.3333	20.5191	1.38519	0.460195	1.15666	0.45627	46.3333	31.672	Afu4g11330	Afu4g11330 AspGDID:ASPL0000106842 COORDS:Chr4_A_fumigatus_Af293:2975120-2976392W, translated using codon table 1 (379 amino acids) Uncharacterized ORF	Ortholog(s) have ATPase activator activity, chaperone binding activity, role in protein folding, response to stress and cytosol localization	34.83	1	11	11	390	1.10096	47	35.8755	1.19151	47	16.7717	1.15666	47	13.1811	1.53917	63	21.258	1.25068	63	33.3701	1.91056	63	46.8121	0.759286	29	42.9226	0.727282	29	11.4154
0.933067	0.347284	0.927087	0.203045	64.3333	24.1882	1.40013	0.79952	1.34817	0.248712	64.3333	23.1096	0.99576	0.330817	1.00541	0.170424	64.3333	14.4111	Afu5g01120	Afu5g01120 AspGDID:ASPL0000107293 COORDS:Chr5_A_fumigatus_Af293:284364-285428W, translated using codon table 1 (354 amino acids) Uncharacterized ORF	Ortholog of <i>A. nidulans FGSC A4</i> : AN8927, <i>A. oryzae RIB40</i> : AO090003001298, <i>Aspergillus flavus NRRL 3357</i> : AFL2T_01773 and <i>Neosartorya fischeri NRRL 181</i> : NFIA_041050	34.75	1	10	10	570	0.927087	91	28.9531	1.34817	91	19.941	1.16116	91	10.5297	1.13903	66	17.5864	1.67072	66	32.448	1.00541	66	15.5014	0.733078	36	26.0252	1.1815	36	16.9398
0.77246	0.287507	0.861999	0.155672	60.3333	22.8879	0.661413	0.377689	0.605516	0.277283	60.3333	20.3338	0.653657	0.217162	0.664638	0.0755598	60.3333	26.3452	Afu1g05390	Afu1g05390 AspGDID:ASPL0000101707 COORDS:Chr1_A_fumigatus_Af293:1549201-1548016C, translated using codon table 1 (308 amino acids) Uncharacterized ORF	Ortholog(s) have ATP:ADP antiporter activity	34.74	1	11	11	521	0.592706	48	30.7906	0.605516	48	21.8213	0.573207	48	21.8357	0.861999	110	15.0891	0.416337	110	29.4532	0.664638	110	35.7031	0.862675	23	22.7839	0.962387	23	9.72678
1.06296	0.395631	1.01959	0.177225	25.6667	27.2833	1.10141	0.628942	1.12209	0.0676308	25.6667	24.4984	1.03025	0.342275	1.03208	0.068821	25.6667	11.1551	Afu5g12780	Afu5g12780 AspGDID:ASPL0000108332 COORDS:Chr5_A_fumigatus_Af293:3352075-3353129W, translated using codon table 1 (332 amino acids) Uncharacterized ORF	Ortholog of <i>A. nidulans FGSC A4</i> : AN8430, <i>A. niger CBS 513.88</i> : An18g00330, <i>A. oryzae RIB40</i> : AO090010000134, <i>Neosartorya fischeri NRRL 181</i> : NFIA_074390 and <i>Aspergillus wentii</i> : Aspwe1_0449405	34.64	1	12	12	201	1.25785	36	40.4198	1.12209	36	10.1548	1.03208	36	6.82892	1.01959	36	9.01241	1.15629	36	18.09	0.96053	36	16.8376	0.911449	5	32.4177	1.02585	5	45.2505
1.47809	0.550139	1.70537	0.917154	85.6667	37.7049	0.70619	0.403258	0.775238	0.381245	85.6667	35.394	0.749468	0.248992	0.888081	0.263772	85.6667	25.4298	Afu6g00430	Afu6g00430 AspGDID:ASPL0000108598 COORDS:Chr6_A_fumigatus_Af293:108808-109466W, translated using codon table 1 (200 amino acids) Uncharacterized ORF	Ortholog of <i>A. nidulans FGSC A4</i> : AN0362, <i>A. fumigatus Af293</i> : Afu6g03560, <i>A. niger CBS 513.88</i> : An10g01040, An01g06280 and <i>A. oryzae RIB40</i> : AO090005000897	34.5	1	3	3	750	0.468664	72	39.733	0.29514	72	62.3501	0.445288	72	47.9021	2.26023	173	45.0682	0.775238	173	28.5111	0.888081	173	16.0722	1.70537	12	28.3135	1.04819	12	15.3209
1.1535	0.429328	1.20413	0.303475	58.3333	19.1091	1.46648	0.83741	1.66075	0.38622	58.3333	23.2195	1.20465	0.400214	1.22103	0.169421	58.3333	20.3145	Afu6g12740	Afu6g12740 AspGDID:ASPL0000109617 COORDS:Chr6_A_fumigatus_Af293:3219940-3220875W, translated using codon table 1 (245 amino acids) Uncharacterized ORF	Dienelactone hydrolase family protein	34.29	1	8	8	509	1.20413	52	19.3864	1.66075	52	39.2303	1.02763	52	13.4338	1.42847	85	24.4227	1.717	85	21.7201	1.36528	85	25.9986	0.827892	38	13.5182	1.0217	38	8.70811
1.18934	0.442669	1.19811	0.226815	20.3333	22.6087	1.13275	0.646838	1.15101	0.140439	20.3333	13.8203	1.30456	0.433408	1.19221	0.225277	20.3333	28.0554	Afu6g13570	Afu6g13570 AspGDID:ASPL0000109698 COORDS:Chr6_A_fumigatus_Af293:3455830-3454804C, translated using codon table 1 (322 amino acids) Uncharacterized ORF	Has domain(s) with predicted heme binding, peroxidase activity and role in oxidation-reduction process, response to oxidative stress	34.16	1	12	12	170	1.41165	15	22.5114	0.984075	15	4.87296	1.19221	15	21.2103	0.958274	38	21.3665	1.26317	38	14.6629	1.15755	38	32.3998	1.19811	8	23.9482	1.15101	8	21.9252
1.69216	0.629815	1.39135	0.801703	138	38.8279	0.730102	0.416912	0.609173	0.382366	138	27.8166	0.888239	0.295096	0.975351	0.219479	138	17.9435	Afu4g09320	dppIV AspGDID:ASPL0000106647 COORDS:Chr4_A_fumigatus_Af293:2442141-2444492W, translated using codon table 1 (765 amino acids) Verified ORF	Putative extracellular dipeptidyl-peptidase; predicted signal sequence for secretion; induced by growth on BSA as a sole nitrogen source; expression dependent on PrtT	34.12	1	20	20	1192	1.08437	120	30.6581	0.422822	120	30.5231	1.05079	120	10.8653	1.39135	274	22.493	0.609173	274	36.7384	0.638577	274	31.7747	2.60076	20	63.3325	1.15831	20	16.1883
1.06891	0.397844	1.06891	0.0927074	16.5	25.6158	1.04415	0.596245	1.04415	0.0848764	16.5	9.83854	1.00055	0.33241	1.00055	0.163666	16.5	16.1376	Afu3g08140	Afu3g08140 AspGDID:ASPL0000105217 COORDS:Chr3_A_fumigatus_Af293:2091362-2092189W, translated using codon table 1 (232 amino acids) Uncharacterized ORF	Ortholog(s) have mitochondrion localization	34.05	1	9	9	87	1.13446	13	31.8897	0.984134	13	10.8487	0.884824	13	8.04021	1.00336	20	19.3419	1.10417	20	8.82838	1.11628	20	24.235
1.18108	0.439592	1.05362	0.308022	74.6667	30.9566	1.10535	0.631191	1.19964	0.195036	74.6667	22.1927	1.07697	0.357798	1.13981	0.242324	74.6667	24.005	Afu6g14340	Afu6g14340 AspGDID:ASPL0000109773 COORDS:Chr6_A_fumigatus_Af293:3651204-3649698C, translated using codon table 1 (476 amino acids) Uncharacterized ORF	Has domain(s) with predicted UDP-N-acetylmuramate dehydrogenase activity, flavin adenine dinucleotide binding activity and role in oxidation-reduction process	34.03	1	13	13	651	1.05362	91	42.4766	1.19964	91	25.6669	1.13981	91	11.9643	1.53237	101	25.1823	1.23532	101	24.8573	1.28169	101	29.4897	0.957244	32	25.2109	0.881084	32	16.0539
1.06444	0.396179	1.2617	0.354143	28.3333	25.9943	1.29314	0.738425	1.44423	0.358977	28.3333	22.0349	1.14516	0.380453	1.1066	0.162088	28.3333	22.7887	Afu4g12880	Afu4g12880 AspGDID:ASPL0000106994 COORDS:Chr4_A_fumigatus_Af293:3372080-3371188C, translated using codon table 1 (224 amino acids) Uncharacterized ORF	Transcript up-regulated in conidia exposed to neutrophils	33.93	1	7	7	248	1.2617	19	31.4282	1.44423	19	24.2056	1.00584	19	18.5281	1.27602	32	28.5454	1.55187	32	29.7041	1.32306	32	27.8341	0.655591	34	18.0092	0.883313	34	12.1951
0.902264	0.335819	0.931216	0.153355	52	34.6413	0.823193	0.47007	0.837025	0.145821	52	24.4514	1.06154	0.352672	1.19156	0.269346	52	30.4311	Afu6g06800	Afu6g06800 AspGDID:ASPL0000109042 COORDS:Chr6_A_fumigatus_Af293:1487725-1486403C, translated using codon table 1 (440 amino acids) Uncharacterized ORF	Putative peptidase; predicted signal sequence for secretion; induced by growth on BSA as a sole nitrogen source	33.86	1	12	12	436	0.931216	66	51.4957	0.837025	66	15.3749	1.24122	66	18.3707	1.03908	65	13.2781	0.961605	65	21.3588	1.19156	65	26.7514	0.736496	25	39.1501	0.670949	25	36.6204
0.985409	0.366765	0.991265	0.169738	72	32.8848	1.12018	0.639661	1.2335	0.248738	72	15.2149	1.08977	0.362051	1.05678	0.1554	72	21.3783	Afu2g05000	Afu2g05000 AspGDID:ASPL0000103325 COORDS:Chr2_A_fumigatus_Af293:1373151-1374967W, translated using codon table 1 (449 amino acids) Uncharacterized ORF	Ortholog(s) have aminopeptidase activity, role in proteolysis involved in cellular protein catabolic process and extracellular region localization	33.85	1	15	15	610	0.991265	83	55.7384	1.29209	83	17.6755	1.05678	83	7.09709	1.15214	95	17.3626	1.2335	95	15.7736	1.25902	95	24.8765	0.812819	38	25.5535	0.834964	38	12.1956
1.10285	0.410475	1.05527	0.155938	155.667	25.9286	1.12703	0.643569	1.12558	0.0644413	155.667	15.0623	0.967299	0.321361	0.968276	0.0968818	155.667	25.5736	Afu1g05770	exg12 AspGDID:ASPL0000101746 COORDS:Chr1_A_fumigatus_Af293:1663147-1666206W, translated using codon table 1 (863 amino acids) Verified ORF	Secreted beta-glucosidase; predicted secretory signal sequence; fibrinogen-binding	33.84	1	26	26	1307	0.976238	185	38.0603	1.06332	185	17.9222	1.06369	185	11.0928	1.27703	218	22.5658	1.12558	218	18.0119	0.968276	218	24.4075	1.05527	64	17.1599	1.19218	64	9.25275
1.1225	0.41779	1.0961	0.17679	69.3333	22.9257	1.25541	0.716878	1.32769	0.238948	69.3333	16.6395	1.03917	0.345239	1.07985	0.288352	69.3333	17.9224	Afu4g06160	Afu4g06160 AspGDID:ASPL0000106333 COORDS:Chr4_A_fumigatus_Af293:1580345-1581763W, translated using codon table 1 (414 amino acids) Uncharacterized ORF	Branched-chain-amino-acid transaminase; SrbA-regulated during hypoxia	33.82	1	15	15	565	0.960392	87	37.7857	1.32769	87	17.5581	0.732639	87	15.9228	1.0961	95	16.1473	0.98866	95	11.8629	1.07985	95	14.1445	1.311	26	14.844	1.44986	26	20.4976
1.33889	0.49833	1.48516	0.317291	203.333	32.1996	1.48829	0.849865	1.62525	0.42455	203.333	31.7453	0.99541	0.330701	0.883657	0.210293	203.333	21.9329	Afu8g02530	Afu8g02530 AspGDID:ASPL0000110690 COORDS:Chr8_A_fumigatus_Af293:676112-674424C, translated using codon table 1 (562 amino acids) Uncharacterized ORF	Putative extracellular lipase	33.81	1	15	15	1777	1.48516	208	33.3946	1.82746	208	38.1503	0.883657	208	13.2865	1.55666	304	41.9063	1.62525	304	40.125	1.23799	304	32.7991	0.974848	98	21.2978	1.01217	98	16.9607
0.895608	0.333342	1.02383	0.251915	6.66667	15.0983	0.755129	0.431204	0.639926	0.312362	6.66667	19.5111	0.61485	0.204269	0.617213	0.0620415	6.66667	17.5814	Afu7g05290	Afu7g05290 AspGDID:ASPL0000110222 COORDS:Chr7_A_fumigatus_Af293:1257190-1256242C, translated using codon table 1 (151 amino acids) Uncharacterized ORF	Cytosolic small ribosomal subunit S13/S15; transcript repressed by exposure to human airway epithelial cells	33.77	1	5	5	50	1.02383	2	31.823	0.639926	2	11.7811	0.675676	2	6.13369	0.605376	16	13.1995	0.51673	16	32.2704	0.617213	16	28.6783	1.05762	2	0.272431	1.10873	2	14.4818
0.822372	0.306084	0.916787	0.396989	338	41.5062	0.986101	0.563096	1.1948	0.456495	338	26.9105	1.07573	0.357385	1.21907	0.449088	338	25.6029	Afu2g00690	Afu2g00690 AspGDID:ASPL0000102901 COORDS:Chr2_A_fumigatus_Af293:155144-153085C, translated using codon table 1 (631 amino acids) Uncharacterized ORF	Ortholog(s) have glucan 1,4-alpha-glucosidase activity, role in polysaccharide metabolic process and Golgi apparatus, endoplasmic reticulum, prospore membrane localization	33.76	1	17	17	2907	0.916787	255	43.6039	1.30094	255	26.0818	1.43565	255	14.0734	1.16364	365	15.1203	1.1948	365	18.0686	1.21907	365	23.7007	0.386687	394	65.7945	0.46256	394	36.581
0.935817	0.348307	0.940751	0.155562	49.6667	29.8936	0.784097	0.447745	0.768812	0.268663	49.6667	13.0074	0.849382	0.282186	0.779069	0.127914	49.6667	22.2564	Afu1g14200	Afu1g14200 AspGDID:ASPL0000102488 COORDS:Chr1_A_fumigatus_Af293:3795841-3794154C, translated using codon table 1 (479 amino acids) Verified ORF	Putative mitochondrial processing peptidase beta subunit; induced by gliotoxin exposure	33.61	1	19	19	391	0.777846	54	49.4453	0.768812	54	12.9511	0.772049	54	14.7199	0.940751	84	17.6674	0.523403	84	19.8167	0.779069	84	25.1917	1.08885	11	22.5681	1.06008	11	6.25447
1.0764	0.400633	1.0764	0.234226	6	16.6426	1.17845	0.672936	1.17845	0.0137985	6	10.3453	0.892864	0.296632	0.892864	0.313781	6	20.4128	Afu6g02845	Afu6g02845 AspGDID:ASPL0000108740 COORDS:Chr6_A_fumigatus_Af293:580906-580425C, translated using codon table 1 (119 amino acids) Uncharacterized ORF	Ortholog of <i>A. nidulans FGSC A4</i> : AN8752, <i>A. niger CBS 513.88</i> : An12g07700, <i>Aspergillus wentii</i> : Aspwe1_0048539, <i>Aspergillus sydowii</i> : Aspsy1_0092097 and <i>Aspergillus terreus NIH2624</i> : ATET_07166	33.61	1	3	3	30	1.24203	7	25.3338	1.18821	7	14.0192	0.670987	7	24.2528	0.910779	5	7.95148	1.1687	5	6.6715	1.11474	5	16.5728
0.859157	0.319775	0.789436	0.271159	104	30.8263	0.921835	0.526398	0.795816	0.390563	104	15.8693	0.949511	0.315452	0.938017	0.311531	104	35.7513	Afu2g05240	Afu2g05240 AspGDID:ASPL0000103348 COORDS:Chr2_A_fumigatus_Af293:1456446-1457711W, translated using codon table 1 (405 amino acids) Uncharacterized ORF	Ortholog(s) have extracellular region localization	33.58	1	8	8	849	0.629666	137	58.7842	0.609839	137	21.7623	0.938017	137	12.9997	0.789436	136	14.1641	0.795816	136	13.515	0.643886	136	38.8394	1.15837	39	19.5305	1.35985	39	12.3305
1.15825	0.431097	1.08327	0.147768	89	24.1925	1.30691	0.746287	1.28487	0.0547604	89	16.9672	1.04929	0.3486	1.03528	0.0483575	89	20.4871	Afu4g00390	Afu4g00390 AspGDID:ASPL0000105958 COORDS:Chr4_A_fumigatus_Af293:104359-101658C, translated using codon table 1 (883 amino acids) Uncharacterized ORF	Has domain(s) with predicted cation binding, hydrolase activity, hydrolyzing O-glycosyl compounds activity and role in carbohydrate metabolic process	33.52	1	29	29	710	1.063	115	35.9468	1.2666	115	18.0318	1.1031	115	11.5589	1.32848	134	20.1087	1.28487	134	20.39	1.03528	134	24.369	1.08327	18	16.522	1.36925	18	12.4798
1.04956	0.390641	1.04954	0.0915495	76.6667	32.7603	1.02871	0.587426	1.03827	0.0358425	76.6667	16.7453	1.09196	0.362775	1.06316	0.13656	76.6667	19.9943	Afu4g13580	Afu4g13580 AspGDID:ASPL0000107064 COORDS:Chr4_A_fumigatus_Af293:3553177-3551186C, translated using codon table 1 (597 amino acids) Uncharacterized ORF	Gamma-glutamyltranspeptidase; SrbA-regulated during hypoxia	33.5	1	19	19	650	0.958017	92	45.3186	1.03827	92	18.2823	1.06316	92	13.5541	1.14112	102	28.4817	1.0588	102	22.2676	0.972091	102	24.6431	1.04954	36	24.4806	0.989054	36	9.68602
1.24296	0.462624	1.40225	0.5393	208.667	39.2295	1.44743	0.826529	1.44076	0.663269	208.667	30.6345	1.12183	0.3727	1.07384	0.477947	208.667	27.9522	Afu2g17920	Afu2g17920 AspGDID:ASPL0000104511 COORDS:Chr2_A_fumigatus_Af293:4761268-4764086W, translated using codon table 1 (899 amino acids) Uncharacterized ORF	Ortholog of <i>A. nidulans FGSC A4</i> : AN8550, <i>A. niger CBS 513.88</i> : An02g13300, <i>Neosartorya fischeri NRRL 181</i> : NFIA_093360, <i>Aspergillus wentii</i> : Aspwe1_0050028 and <i>Aspergillus versicolor</i> : Aspve1_0187913	33.48	1	26	26	1758	1.40225	208	39.7873	2.11401	208	44.3258	1.07384	208	13.0038	1.68467	259	31.7629	1.44076	259	28.2781	1.62196	259	33.4516	0.641953	159	46.1381	0.787519	159	19.2997
0.950615	0.353815	0.940291	0.130595	25	20.0042	0.834839	0.47672	0.840804	0.126664	25	26.2495	0.817401	0.271561	0.86895	0.104189	25	17.9782	Afu3g06840	Afu3g06840 AspGDID:ASPL0000105095 COORDS:Chr3_A_fumigatus_Af293:1702997-1704159W, translated using codon table 1 (261 amino acids) Uncharacterized ORF	Putative cytosolic small ribosomal subunit S4	33.33	1	10	10	207	1.08607	9	16.86	0.840804	9	13.8625	0.86895	9	6.33694	0.825489	50	15.0195	0.705297	50	22.3187	0.885766	50	19.6056	0.940291	16	28.1333	0.958415	16	42.5671
0.98574	0.366888	0.942289	0.217121	21.3333	27.4931	1.22596	0.700061	1.21979	0.299314	21.3333	17.213	1.07583	0.357419	1.07955	0.100443	21.3333	31.7998	Afu4g08610	Afu4g08610 AspGDID:ASPL0000106574 COORDS:Chr4_A_fumigatus_Af293:2231146-2232302W, translated using codon table 1 (312 amino acids) Uncharacterized ORF	Putative calcium homeostasis protein regucalcin	33.33	1	11	11	182	0.942289	29	40.4536	1.21979	29	22.731	0.973579	29	22.5766	1.2213	26	22.1239	1.5283	26	16.8793	1.17436	26	28.8433	0.793629	9	19.9019	0.929769	9	12.0287
1.01564	0.378019	1.02344	0.0785856	82.3333	22.2506	1.5346	0.876307	1.63677	0.196644	82.3333	21.7454	1.29347	0.429723	1.25472	0.291573	82.3333	19.013	Afu3g12690	glfA AspGDID:ASPL0000105665 COORDS:Chr3_A_fumigatus_Af293:3368002-3366055C, translated using codon table 1 (532 amino acids) Verified ORF	Putative UDP-galactopyranose mutase, enzyme in the first step of galactofuranose biosynthesis; mutant unmasks mannan residues on the cell surface, which is thought to contribute to increased cell adhesion	33.27	1	18	18	691	1.09004	82	32.2676	1.63677	82	26.6128	1.0232	82	7.83428	1.02344	128	18.5864	1.65912	128	28.2	1.25472	128	22.0833	0.933451	37	15.8978	1.3079	37	10.4233
0.670111	0.249413	0.658151	0.0427407	348	34.7455	1.22661	0.700436	1.22337	0.209144	348	18.076	0.935819	0.310903	0.759045	0.389568	348	28.6725	Afu3g00270	bgt2 AspGDID:ASPL0000104548 COORDS:Chr3_A_fumigatus_Af293:57708-56302C, translated using codon table 1 (446 amino acids) Verified ORF	Cell wall glucanase; predicted glycophosphatidylinositol (GPI)-anchor; secreted protein	33.18	1	15	15	3038	0.658151	403	50.6314	1.01911	403	23.3338	1.38243	403	19.0237	0.634623	426	21.2638	1.22337	426	13.9759	0.665979	426	30.7886	0.717557	215	32.3414	1.43736	215	16.9181
1.31112	0.487995	1.12166	0.406638	36.3333	28.7436	0.913859	0.521844	0.976478	0.152894	36.3333	12.167	1.76126	0.585134	1.54138	0.549367	36.3333	25.4694	Afu2g04310	Afu2g04310 AspGDID:ASPL0000103257 COORDS:Chr2_A_fumigatus_Af293:1189815-1188083C, translated using codon table 1 (416 amino acids) Uncharacterized ORF	Argininosuccinate synthase; hypoxia induced protein	33.17	1	14	14	316	1.77792	30	44.0823	0.739596	30	17.5568	1.35588	30	16.1041	1.03379	30	22.9032	1.0255	30	9.08169	1.54138	30	34.6287	1.12166	49	19.2452	0.976478	49	9.86243
1.04736	0.389822	0.918751	0.483993	283.333	38.0917	1.13204	0.646435	1.2348	0.331021	283.333	23.571	0.962404	0.319735	1.12031	0.280629	283.333	25.0482	Afu6g08700	exg20 AspGDID:ASPL0000109226 COORDS:Chr6_A_fumigatus_Af293:2061877-2059161C, translated using codon table 1 (888 amino acids) Uncharacterized ORF	Putative beta glucosidase	33	1	27	27	2399	0.918751	297	37.5267	1.3995	297	27.8855	1.12851	297	10.7444	1.58266	399	26.9482	1.2348	399	23.0569	1.12031	399	22.4569	0.640654	154	49.8003	0.761831	154	19.7705
0.98002	0.36476	1.08512	0.354341	281.333	46.5984	1.14289	0.65263	1.26527	0.438922	281.333	28.3343	0.911857	0.302942	1.01276	0.278791	281.333	29.6725	Afu2g05340	gel4 AspGDID:ASPL0000103358 COORDS:Chr2_A_fumigatus_Af293:1487091-1488862W, translated using codon table 1 (532 amino acids) Verified ORF	Essential 1,3-beta-glucanosyltransferase, GPI-anchored to the plasma membrane; constitutively expressed during hyphal growth; hypoxia induced protein	32.71	1	20	20	2416	1.08512	225	47.638	1.50764	225	37.0636	1.01276	225	21.6621	1.26992	372	23.1313	1.26527	372	25.7592	1.12614	372	24.4827	0.585019	247	69.026	0.65577	247	22.1801
0.456228	0.169806	0.456228	0.0712813	15	29.5384	0.31171	0.177996	0.31171	0.163566	15	40.5235	0.396202	0.131628	0.396202	0.146503	15	36.514	Afu3g11610	nhp6 AspGDID:ASPL0000105559 COORDS:Chr3_A_fumigatus_Af293:3052509-3052991W, translated using codon table 1 (104 amino acids) Uncharacterized ORF	Non-histone chromosomal protein; reacts with rabbit immunosera exposed to A. fumigatus conidia	32.69	1	5	5	58	0.506631	14	22.6492	0.196051	14	37.353	0.292608	14	39.4849	0.405824	16	36.4277	0.427368	16	43.6939	0.499795	16	33.5431
1.64378	0.611808	1.98408	0.665774	36.6667	17.898	0.918763	0.524644	0.873033	0.180521	36.6667	16.8867	1.14219	0.379465	0.949943	0.462075	36.6667	20.2425	Afu2g08150	Afu2g08150 AspGDID:ASPL0000103535 COORDS:Chr2_A_fumigatus_Af293:2112928-2113397W, translated using codon table 1 (80 amino acids) Uncharacterized ORF	Ortholog(s) have protein tag activity, role in protein neddylation, regulation of mitotic cell cycle and SCF ubiquitin ligase complex, cytosol, nucleus localization	32.5	1	3	3	287	2.07062	16	11.7713	1.11775	16	23.6149	0.807278	16	11.8669	1.98408	55	21.794	0.873033	55	13.9516	1.66935	55	13.3861	0.876635	39	20.1286	0.765505	39	13.0935
1.03074	0.383639	0.960534	0.268066	112.333	26.1363	1.04212	0.595085	1.03508	0.252869	112.333	16.9689	1.10901	0.368442	1.12579	0.27897	112.333	22.4899	Afu1g15960	Afu1g15960 AspGDID:ASPL0000102659 COORDS:Chr1_A_fumigatus_Af293:4331468-4333260W, translated using codon table 1 (554 amino acids) Uncharacterized ORF	Ortholog(s) have flavin adenine dinucleotide binding, glutathione transferase activity, glutathione-disulfide reductase activity	32.49	1	17	17	909	0.960534	136	31.6917	1.03508	136	18.0222	1.12579	136	13.1028	1.32693	152	28.1925	1.29844	152	19.588	1.37922	152	34.0599	0.80477	49	18.5246	0.792847	49	13.2966
1.26618	0.471269	1.26079	0.372149	228	30.4666	1.07815	0.615661	1.1806	0.182317	228	17.6324	0.956455	0.317759	1.06894	0.278698	228	23.1897	Afu3g07030	gta1 AspGDID:ASPL0000105115 COORDS:Chr3_A_fumigatus_Af293:1761928-1764422W, translated using codon table 1 (691 amino acids) Uncharacterized ORF	Putative glutaminase A; secreted protein; predicted secretory signal sequence	32.27	1	17	17	1968	1.26079	198	34.4962	1.1806	198	20.0848	1.06894	198	11.9363	1.641	366	30.9014	1.1862	366	16.0857	1.16133	366	19.7073	0.89676	120	26.0024	0.867656	120	16.7267
0.840019	0.312652	0.795711	0.134915	40.6667	27.1803	1.27903	0.730368	1.29963	0.122829	40.6667	15.3235	1.0193	0.338638	1.05137	0.101945	40.6667	14.885	Afu1g01680	Afu1g01680 AspGDID:ASPL0000101338 COORDS:Chr1_A_fumigatus_Af293:520194-521400W, translated using codon table 1 (379 amino acids) Uncharacterized ORF	Branched-chain amino acid aminotransferase; induced by growth on BSA as a sole nitrogen source	32.19	1	12	12	342	0.732829	47	23.8038	1.29963	47	20.518	0.90518	47	6.82805	0.991516	49	18.9016	1.39026	49	19.2639	1.05137	49	17.8427	0.795711	26	38.8353	1.1472	26	6.18861
1.12497	0.418711	0.813091	0.670946	14	16.5023	0.687706	0.392703	0.564775	0.279754	14	18.6805	0.948206	0.315018	0.883914	0.397538	14	13.378	Afu5g02470	nmt1 AspGDID:ASPL0000107427 COORDS:Chr5_A_fumigatus_Af293:638154-636920C, translated using codon table 1 (342 amino acids) Uncharacterized ORF	Thiamine biosynthesis protein, phoB-regulated; protein induced by H2O2; reacts with rabbit immunosera exposed to conidia; hypoxia induced protein; transcript induced by exposure to human airway epithelial cells; induced by gliotoxin	32.16	1	12	12	112	0.813091	14	20.1874	0.490466	14	25.7643	0.883914	14	9.15317	0.666739	26	28.0633	0.564775	26	13.7169	0.586733	26	23.9357	1.89509	2	1.25631	1.00788	2	16.5605
1.03726	0.386066	1.01355	0.0707272	22.6667	17.0402	1.16969	0.667934	1.22105	0.126542	22.6667	22.6135	1.07451	0.356979	1.07465	0.0372462	22.6667	13.9863	Afu2g15770	Afu2g15770 AspGDID:ASPL0000104294 COORDS:Chr2_A_fumigatus_Af293:4166198-4167710W, translated using codon table 1 (415 amino acids) Uncharacterized ORF	Ortholog(s) have glutathione transferase activity	32.05	1	12	12	185	1.1168	32	30.0691	1.22105	32	19.1646	1.07465	32	8.66672	1.01355	30	14.5049	1.26248	30	29.5761	1.11168	30	29.1652	0.981444	6	6.54671	1.02555	6	19.0996
1.13011	0.420624	1.17685	0.289428	9.66667	17.2402	1.08506	0.619603	1.0104	0.252341	9.66667	9.56118	1.09459	0.36365	1.06245	0.189298	9.66667	18.0459	Afu3g12850	Afu3g12850 AspGDID:ASPL0000105681 COORDS:Chr3_A_fumigatus_Af293:3416904-3417506W, translated using codon table 1 (178 amino acids) Uncharacterized ORF	Ortholog(s) have role in hyphal growth	32.02	1	6	6	65	1.17685	2	7.5001	1.3663	2	4.12432	1.06245	2	5.5103	1.39333	18	20.9795	1.0104	18	17.4506	1.2979	18	32.1459	0.820164	9	23.2411	0.878464	9	7.10856
1.17718	0.438142	1.16889	0.13441	114.667	29.1751	1.01614	0.580252	1.0444	0.0534934	114.667	14.7002	1.20233	0.399443	1.12782	0.264864	114.667	19.6768	Afu6g02470	Afu6g02470 AspGDID:ASPL0000108702 COORDS:Chr6_A_fumigatus_Af293:466824-464770C, translated using codon table 1 (582 amino acids) Uncharacterized ORF	Putative fumarate hydratase; reacts with rabbit immunosera exposed to A. fumigatus conidia	31.96	1	20	20	895	1.16889	81	40.626	1.0444	81	15.4947	0.982693	81	13.873	1.31555	191	23.1214	0.954448	191	16.7449	1.12782	191	21.4091	1.04711	72	23.7779	1.04959	72	11.8609
0.867438	0.322857	0.890278	0.0980185	210.333	28.5824	1.24862	0.713003	1.18816	0.129812	210.333	20.9176	0.919853	0.305599	0.905376	0.0505875	210.333	21.3587	Afu1g09470	Afu1g09470 AspGDID:ASPL0000102013 COORDS:Chr1_A_fumigatus_Af293:2448655-2447399C, translated using codon table 1 (386 amino acids) Uncharacterized ORF	Putative class V aminotransferase; transcript up-regulated in conidia exposed to neutrophils	31.87	1	13	13	1759	0.760016	220	47.2647	1.16006	220	18.4251	0.878082	220	12.6083	0.952019	291	16.1378	1.39763	291	30.4288	0.9761	291	27.8869	0.890278	120	22.3446	1.18816	120	13.8988
0.840504	0.312832	0.805577	0.102576	68.3333	29.6254	1.19022	0.679657	1.23108	0.17729	68.3333	15.2758	0.83617	0.277797	0.849708	0.0456003	68.3333	18.6959	Afu1g11400	Afu1g11400 AspGDID:ASPL0000102203 COORDS:Chr1_A_fumigatus_Af293:3003541-3002663C, translated using codon table 1 (292 amino acids) Uncharacterized ORF	Putative alpha/beta fold family hydrolase; predicted signal sequence for secretion	31.85	1	8	8	571	0.759953	86	47.7687	0.996073	86	16.5644	0.849708	86	11.9417	0.805577	78	22.8723	1.34352	78	14.5546	0.785334	78	18.6067	0.955983	41	18.2351	1.23108	41	14.7083
1.03927	0.386813	1.0688	0.180912	29	28.8876	0.986018	0.563049	0.985406	0.0717853	29	17.6301	1.03789	0.344812	1.0714	0.0936788	29	18.359	Afu3g06210	Afu3g06210 AspGDID:ASPL0000105032 COORDS:Chr3_A_fumigatus_Af293:1533290-1534337W, translated using codon table 1 (299 amino acids) Uncharacterized ORF	Putative phosphoribosylaminoimidazole-succinocarboxamidesynthase	31.77	1	11	11	247	0.845414	22	19.1389	0.914541	22	23.081	1.1102	22	16.0485	1.0688	51	11.0932	0.985406	51	17.2885	0.932059	51	19.9702	1.20361	14	56.4306	1.05811	14	12.5208
0.53486	0.199073	0.366198	0.338922	13.6667	39.072	0.541344	0.309125	0.315062	0.396905	13.6667	50.5049	0.730176	0.242583	0.438268	0.530352	13.6667	25.4646	Afu6g13250	Afu6g13250 AspGDID:ASPL0000109666 COORDS:Chr6_A_fumigatus_Af293:3354774-3355600W, translated using codon table 1 (123 amino acids) Uncharacterized ORF	60S ribosomal protein L31e; transcript induced by exposure to human airway epithelial cells	31.71	1	6	6	109	0.366198	16	43.8978	0.315062	16	49.1226	0.409905	16	37.3508	0.313359	24	34.2462	0.309331	24	51.8871	0.438268	24	13.5783	0.925023	1		0.999639	1
1.33192	0.495735	1.15811	0.358935	54.3333	27.5751	0.78973	0.450962	0.81569	0.0751197	54.3333	16.3919	1.5519	0.51558	1.59344	0.0841612	54.3333	29.705	Afu2g13530	Afu2g13530 AspGDID:ASPL0000104068 COORDS:Chr2_A_fumigatus_Af293:3518148-3521066W, translated using codon table 1 (839 amino acids) Verified ORF	Putative translation elongation factor EF-2 subunit; protein abundant in conidia; protein induced by heat shock	31.7	1	29	29	431	1.74467	54	26.3404	0.705073	54	15.7782	1.45504	54	20.8902	1.15811	55	28.6461	0.848427	55	18.1023	1.60721	55	34.4269	1.09297	54	27.7388	0.81569	54	15.2954
0.704557	0.262233	0.662754	0.0895703	43.3333	30.414	0.908634	0.51886	0.814449	0.176469	43.3333	10.818	0.843247	0.280148	0.915927	0.134095	43.3333	23.1071	Afu4g09110	ccp1 AspGDID:ASPL0000106626 COORDS:Chr4_A_fumigatus_Af293:2379568-2378394C, translated using codon table 1 (366 amino acids) Uncharacterized ORF	Putative cytochrome c peroxidase; protein induced by heat shock and by hydrogen peroxide; transcript up-regulated in conidia exposed to neutrophils	31.69	1	12	12	366	0.64353	58	57.1074	0.799239	58	14.2787	0.925311	58	11.3827	0.662754	64	26.712	0.814449	64	10.306	0.688502	64	49.1344	0.807387	8	7.42266	1.11221	8	7.86918
0.494483	0.184045	0.494483	0.00555232	20	31.3408	0.350136	0.199939	0.350136	0.0315097	20	31.1639	0.415249	0.137956	0.415249	0.0581213	20	33.5334	Afu2g05510	Afu2g05510 AspGDID:ASPL0000103374 COORDS:Chr2_A_fumigatus_Af293:1537597-1538232W, translated using codon table 1 (101 amino acids) Uncharacterized ORF	Ortholog(s) have proton-transporting ATP synthase activity, rotational mechanism, proton-transporting ATPase activity, rotational mechanism activity and role in ATP synthesis coupled proton transport	31.68	1	3	3	109	0.490557	13	41.9435	0.372417	13	21.0501	0.374151	13	30.4962	0.498409	27	20.7382	0.327855	27	41.2777	0.456347	27	36.5707
3.28494	1.22264	4.57991	2.46631	57.6667	36.5869	0.801638	0.457762	0.680833	0.56987	57.6667	38.1235	0.880927	0.292666	0.77372	0.537789	57.6667	33.3424	Afu5g13300	pep1 AspGDID:ASPL0000108383 COORDS:Chr5_A_fumigatus_Af293:3498382-3497035C, translated using codon table 1 (395 amino acids) Verified ORF	Putative extracellular aspartic endopeptidase; acid protease; predicted signal sequence for secretion; allergen Asp f 10; transcript induced by growth on hydrogen peroxide and by growth on BSA as a sole nitrogen source	31.65	1	9	9	497	4.83404	19	29.5272	0.680833	19	18.9884	0.77372	19	10.1215	0.440874	122	31.2751	0.301856	122	76.3527	0.404817	122	43.2816	4.57991	32	48.9582	1.42222	32	19.0294
1.0143	0.377519	1.10574	0.165913	43.3333	26.3889	1.17199	0.669247	1.27926	0.282247	43.3333	16.3462	1.23186	0.409255	1.18993	0.34345	43.3333	21.2979	Afu3g02240	Afu3g02240 AspGDID:ASPL0000104746 COORDS:Chr3_A_fumigatus_Af293:552715-554351W, translated using codon table 1 (512 amino acids) Uncharacterized ORF	Has domain(s) with predicted carboxy-lyase activity, pyridoxal phosphate binding activity and role in cellular amino acid metabolic process	31.45	1	14	14	371	1.10574	52	24.5551	1.27926	52	14.0401	1.18993	52	14.2084	1.11437	51	12.6915	1.38488	51	18.3561	1.59435	51	25.5146	0.822786	27	41.9203	0.85184	27	16.6425
0.824891	0.307021	0.72555	0.174268	291.333	34.1045	1.17554	0.671273	1.22177	0.19834	291.333	18.2511	0.920118	0.305687	0.979275	0.108767	291.333	21.7506	Afu1g01180	Afu1g01180 AspGDID:ASPL0000101288 COORDS:Chr1_A_fumigatus_Af293:414594-412777C, translated using codon table 1 (563 amino acids) Uncharacterized ORF	Ortholog(s) have extracellular region localization	31.44	1	12	12	2552	0.72301	307	49.9994	0.95817	307	15.1285	0.979275	307	11.6536	0.72555	376	28.3446	1.34669	376	22.7204	0.794593	376	28.0429	1.02611	191	23.9696	1.22177	191	16.9043
1.01805	0.378915	0.933756	0.183942	37	27.5216	1.34061	0.765535	1.43729	0.234547	37	21.3995	1.39314	0.462836	1.53031	0.269037	37	23.3056	Afu4g08240	Afu4g08240 AspGDID:ASPL0000106538 COORDS:Chr4_A_fumigatus_Af293:2135925-2137164W, translated using codon table 1 (347 amino acids) Verified ORF	Putative zinc-containing alcohol dehydrogenase; conidia-enriched protein; transcript up-regulated in conidia exposed to neutrophils	31.41	1	10	10	308	1.22904	36	50.7814	1.43729	36	25.1046	1.08316	36	14.8878	0.933756	41	18.0627	1.51138	41	23.2456	1.53031	41	33.8244	0.891365	34	13.7207	1.07318	34	15.8483
1.01015	0.375975	1.01392	0.0614962	37.3333	17.2172	1.12866	0.644501	1.16617	0.110239	37.3333	11.8754	1.05198	0.349495	1.04603	0.0138335	37.3333	18.247	Afu6g09740	gliT AspGDID:ASPL0000109330 COORDS:Chr6_A_fumigatus_Af293:2371240-2372302W, translated using codon table 1 (334 amino acids) Verified ORF	Gliotoxin sulfhydryl oxidase required for gliotoxin biosynthesis; encoded in gliotoxin biosynthetic gene cluster; involved in self-protection against exogenous gliotoxin; induced in biofilm; immunoreactive; no human homolog	31.14	1	10	10	314	1.01392	61	23.5794	1.00456	61	10.9163	1.04603	61	7.205	0.94686	38	11.5992	1.16617	38	12.0675	1.04212	38	23.0786	1.06968	13	16.4729	1.21525	13	12.6424
0.368098	0.137005	0.368098	0.0810384	8	27.6335	0.509887	0.291162	0.509887	0.147733	8	22.8392	0.479848	0.159418	0.479848	0.0900675	8	21.2182	Afu2g09310	Afu2g09310 AspGDID:ASPL0000103649 COORDS:Chr2_A_fumigatus_Af293:2382162-2382540W, translated using codon table 1 (71 amino acids) Uncharacterized ORF	Has domain(s) with predicted proton-transporting ATP synthase activity, rotational mechanism, proton-transporting ATPase activity, rotational mechanism activity and role in ATP synthesis coupled proton transport	30.99	1	3	3	40	0.425401	7	10.7822	0.61435	7	24.0231	0.543535	7	17.2526	0.310795	9	44.4849	0.405424	9	21.6553	0.416161	9	25.1838
0.346894	0.129113	0.346894	0.129109	16	19.7216	0.313824	0.179204	0.313824	0.04562	16	25.3922	0.373742	0.124167	0.373742	0.0806007	16	27.0958	Afu4g04460	Afu4g04460 AspGDID:ASPL0000106264 COORDS:Chr4_A_fumigatus_Af293:1261402-1262578W, translated using codon table 1 (226 amino acids) Uncharacterized ORF	60S ribosomal protein L13	30.97	1	8	8	80	0.438188	8	5.8365	0.346082	8	31.7027	0.430736	8	31.5817	0.2556	24	33.6066	0.281566	24	19.0817	0.316749	24	22.6099
1.22106	0.454472	0.337403	1.59075	45.3333	44.4986	0.607633	0.346978	0.377789	0.542733	45.3333	35.6741	1.89346	0.629055	0.452464	2.60722	45.3333	32.3244	Afu1g14550	sod3 AspGDID:ASPL0000102522 COORDS:Chr1_A_fumigatus_Af293:3887266-3888013W, translated using codon table 1 (210 amino acids) Verified ORF	Putative manganese superoxide dismutase; allergen Asp f 6; recognized by IgE from allergic patients; expressed only in hyphae; transcript up-regulated in hyphae exposed to neutrophils and to amphotericin B	30.95	1	8	8	380	0.268303	57	57.9002	0.217641	57	63.8326	0.324793	57	45.1009	0.337403	66	33.5648	0.377789	66	35.1685	0.452464	66	20.856	3.05746	13	42.0306	1.22747	13	8.02139
0.984564	0.366451	1.03035	0.299498	116.667	35.7321	1.18142	0.674631	1.33486	0.351452	116.667	19.8202	0.983037	0.32659	1.02127	0.298816	116.667	24.0391	Afu5g03990	lap4 AspGDID:ASPL0000107577 COORDS:Chr5_A_fumigatus_Af293:1064415-1065965W, translated using codon table 1 (516 amino acids) Uncharacterized ORF	Vacuolar aspartyl aminopeptidase; induced by growth on BSA as a sole nitrogen source	30.81	1	15	15	966	1.03035	129	49.2481	1.43006	129	26.178	1.02127	129	14.2631	1.25853	133	18.4897	1.33486	133	22.3334	1.2609	133	23.6604	0.66481	88	39.4586	0.77934	88	10.9492
0.758383	0.282267	0.738033	0.0977698	40	40.3145	1.22555	0.699827	1.11553	0.351515	40	18.0536	0.90963	0.302203	0.888028	0.0921515	40	23.1864	Afu3g03060	aspf34 AspGDID:ASPL0000104827 COORDS:Chr3_A_fumigatus_Af293:817842-817221C, translated using codon table 1 (185 amino acids) Uncharacterized ORF	Allergen Asp f 34; putative phiA family cell wall protein; induced calcium; repressed by exposure to artemisinin	30.81	1	4	4	331	0.864726	36	47.4556	1.61891	36	24.248	1.01066	36	8.64651	0.738033	53	13.0666	0.942201	53	10.4742	0.830199	53	23.9097	0.672389	31	60.4213	1.11553	31	19.4387
0.644316	0.239812	0.616857	0.0718271	32.3333	37.5126	0.974745	0.556611	1.03253	0.146865	32.3333	10.9859	0.934936	0.31061	0.902147	0.224292	32.3333	25.577	Afu5g08030	Afu5g08030 AspGDID:ASPL0000107875 COORDS:Chr5_A_fumigatus_Af293:2033482-2032386C, translated using codon table 1 (344 amino acids) Uncharacterized ORF	Ortholog(s) have spore wall localization	30.81	1	7	7	281	0.725822	49	67.5173	0.807777	49	16.4825	1.17382	49	11.9666	0.616857	40	13.5617	1.08393	40	10.9138	0.728843	40	30.7211	0.590269	8	31.459	1.03253	8	5.56129
0.94697	0.352458	0.914416	0.115544	204.667	32.6751	1.32349	0.755754	1.33834	0.324659	204.667	25.3952	1.00009	0.332257	1.00231	0.0175959	204.667	28.2204	Afu7g04020	Afu7g04020 AspGDID:ASPL0000110097 COORDS:Chr7_A_fumigatus_Af293:904159-902768C, translated using codon table 1 (463 amino acids) Uncharacterized ORF	Ortholog of <i>A. niger CBS 513.88</i> : An13g00480, <i>A. oryzae RIB40</i> : AO090026000812, <i>Aspergillus wentii</i> : Aspwe1_0429172, <i>Aspergillus sydowii</i> : Aspsy1_0154048 and <i>Aspergillus terreus NIH2624</i> : ATET_04283	30.67	1	12	12	1800	1.0753	173	46.4522	1.33834	173	28.5919	0.981494	173	14.7964	0.851194	262	25.7771	1.64046	262	25.5401	1.00231	262	30.4671	0.914416	179	25.796	0.991654	179	22.0534
1.01019	0.375987	0.987894	0.242653	6	8.87548	1.4305	0.816864	1.44771	0.266024	6	11.5409	0.973938	0.323567	0.924093	0.142578	6	8.09066	Afu5g01430	Afu5g01430 AspGDID:ASPL0000107323 COORDS:Chr5_A_fumigatus_Af293:376001-375182C, translated using codon table 1 (236 amino acids) Verified ORF	ThiJ/PfpI family protein; abundant in conidia	30.51	1	7	7	48	1.26321	12	12.0934	1.68751	12	6.53378	0.924093	12	4.97381	0.779447	5	5.65758	1.44771	5	16.5479	1.13475	5	11.2075	0.987894	1		1.15629	1
0.996654	0.370951	0.938709	0.135077	11.3333	30.5042	1.15721	0.660803	1.13716	0.122605	11.3333	21.8029	0.949362	0.315402	0.888616	0.115415	11.3333	17.8104	Afu6g06460	Afu6g06460 AspGDID:ASPL0000109007 COORDS:Chr6_A_fumigatus_Af293:1391321-1390406C, translated using codon table 1 (259 amino acids) Uncharacterized ORF	Has domain(s) with predicted catalytic activity and role in metabolic process	30.5	1	7	7	91	0.900217	18	48.3577	1.04586	18	24.0764	0.877007	18	13.8349	0.938709	13	27.2198	1.13716	13	25.18	0.888616	13	27.5127	1.15104	3	15.935	1.2886	3	16.1522
1.06339	0.395788	1.01907	0.0789359	43.3333	30.872	1.03322	0.590003	1.05778	0.0647398	43.3333	15.5923	1.00804	0.334896	0.917359	0.162005	43.3333	26.6461	Afu7g02340	Afu7g02340 AspGDID:ASPL0000110029 COORDS:Chr7_A_fumigatus_Af293:635304-636088W, translated using codon table 1 (168 amino acids) Uncharacterized ORF	Ortholog(s) have role in isoleucine biosynthetic process, mitochondrial translation and mitochondrial matrix localization	30.36	1	5	5	384	1.01907	44	48.3461	1.08209	44	17.4649	0.917359	44	13.2264	1.15452	59	15.032	1.05778	59	22.0832	0.911677	59	26.3489	1.01657	27	29.2379	0.959795	27	7.22871
1.16781	0.434653	1.01968	0.275304	6.33333	9.7986	0.804221	0.459237	0.844444	0.206339	6.33333	20.6706	0.867537	0.288218	0.900744	0.162212	6.33333	24.2777	Afu5g04320	Afu5g04320 AspGDID:ASPL0000107611 COORDS:Chr5_A_fumigatus_Af293:1159452-1158435C, translated using codon table 1 (201 amino acids) Uncharacterized ORF	Ortholog(s) have GTPase activity and role in ER to Golgi vesicle-mediated transport, Golgi organization, cellular response to drug, cellular response to nitrogen starvation, negative regulation of G0 to G1 transition, protein secretion	30.35	1	4	6	83	1.48546	1		0.580733	1		1.01058	1		0.998283	10	8.14205	0.844444	10	28.797	0.900744	10	22.8201	1.01968	8	11.4551	0.987487	8	12.5441
0.842192	0.31346	0.938408	0.255463	10	15.5777	0.636655	0.363551	0.575783	0.261301	10	5.29848	0.694641	0.230778	0.736228	0.0731504	10	19.7233	Afu1g03390	Afu1g03390 AspGDID:ASPL0000101509 COORDS:Chr1_A_fumigatus_Af293:988367-987625C, translated using codon table 1 (165 amino acids) Uncharacterized ORF	Putative 60S ribosomal protein L12	30.3	1	5	5	80	1.03558	3	3.09538	0.575783	3	1.80714	0.736228	3	11.7547	0.552592	20	16.69	0.411164	20	11.592	0.610178	20	13.6407	0.938408	7	26.9476	0.923019	7	2.49631
1.19991	0.446603	1.18043	0.0374508	19	14.561	1.17117	0.668777	1.17618	0.0580782	19	20.5769	1.06721	0.354554	1.09997	0.0967054	19	13.4938	Afu6g08960	pre9 AspGDID:ASPL0000109252 COORDS:Chr6_A_fumigatus_Af293:2134144-2133139C, translated using codon table 1 (255 amino acids) Uncharacterized ORF	Putative proteasome component	30.2	1	8	8	166	1.18043	23	23.5089	1.17618	23	22.1893	1.09997	23	14.2023	1.24309	25	7.38181	1.11075	25	22.8836	1.14327	25	19.2181	1.17622	9	12.7923	1.22658	9	16.6577
0.896726	0.333758	0.690444	0.443559	4.33333	30.9531	0.713048	0.407174	0.525295	0.414888	4.33333	31.5475	0.633734	0.210543	0.579552	0.150495	4.33333	32.1184	Afu4g06790	Afu4g06790 AspGDID:ASPL0000106393 COORDS:Chr4_A_fumigatus_Af293:1755480-1756006W, translated using codon table 1 (93 amino acids) Uncharacterized ORF	Ubiquinol-cytochrome c reductase complex 14 kDa protein with a predicted role in oxidative phosphorylation; induced by exposure to artemisinin	30.11	1	3	3	30	0.593874	2	48.3954	0.425226	2	31.3317	0.579552	2	48.2551	0.690444	10	13.5108	0.525295	10	31.7633	0.517831	10	15.9818	1.40586	1		1.18862	1
0.831062	0.309318	0.83628	0.0980545	139	32.4055	1.17876	0.67311	1.23753	0.302436	139	17.3155	0.891311	0.296116	0.880962	0.0425174	139	23.0919	Afu4g06820	ecm33 AspGDID:ASPL0000106396 COORDS:Chr4_A_fumigatus_Af293:1762211-1763534W, translated using codon table 1 (398 amino acids) Verified ORF	Putative glycophosphatidylinositol (GPI)-anchored cell wall protein with similarity to S. cerevisiae Ecm33p; mutant conidia display a cell separation defect; hypoxia induced protein	29.9	1	9	9	1191	0.926403	133	49.8236	1.4475	133	19.6129	0.854924	133	15.815	0.83628	174	15.2175	1.23753	174	14.773	0.880962	174	25.766	0.730502	110	32.1754	0.851252	110	17.5606
0.787107	0.292958	0.787107	0.377681	5	28.236	0.36399	0.207851	0.36399	0.0868023	5	46.1632	0.615288	0.204415	0.615288	0.188205	5	21.5456	Afu4g10920	Afu4g10920 AspGDID:ASPL0000365814 COORDS:Chr4_A_fumigatus_Af293:2853699-2854304W, translated using codon table 1 (87 amino acids) Uncharacterized ORF	Ortholog(s) have NADH dehydrogenase (ubiquinone) activity and role in mitochondrial respiratory chain complex I assembly, programmed cell death	29.89	1	3	3	30	1.05417	2	38.0022	0.425369	2	22.4297	0.482208	2	21.2095	0.520046	8	18.4699	0.302612	8	69.8967	0.748369	8	21.8817
0.846965	0.315237	0.838896	0.122756	223.667	31.7311	1.32796	0.758309	1.40088	0.259967	223.667	24.8695	0.899436	0.298816	0.919139	0.0505721	223.667	22.4243	Afu6g03620	mreA AspGDID:ASPL0000108817 COORDS:Chr6_A_fumigatus_Af293:791742-789961C, translated using codon table 1 (571 amino acids) Uncharacterized ORF	FAD/FMN-containing isoamyl alcohol oxidase	29.42	1	12	12	1936	0.838896	251	41.8611	1.03932	251	17.7894	0.937191	251	11.9936	0.728443	267	26.8402	1.40088	267	21.4181	0.841978	267	26.8631	0.973556	153	26.4922	1.54368	153	35.4011
1.01745	0.378691	0.940407	0.151246	21.6667	28.3266	1.15774	0.66111	1.12955	0.0502195	21.6667	32.7579	0.969489	0.322089	0.929933	0.0882105	21.6667	20.2293	Afu6g08310	pre2 AspGDID:ASPL0000109188 COORDS:Chr6_A_fumigatus_Af293:1946461-1945186C, translated using codon table 1 (296 amino acids) Uncharacterized ORF	Putative proteosome component	29.39	1	8	8	178	0.920236	39	36.3087	1.21573	39	27.08	1.07055	39	13.0595	1.1917	16	23.9453	1.12795	16	36.3773	0.929933	16	28.3337	0.940407	10	24.7259	1.12955	10	34.8163
0.984465	0.366414	0.995129	0.395773	12.6667	26.4822	0.694936	0.396831	0.572877	0.31561	12.6667	24.3098	0.747399	0.248305	0.737631	0.0988852	12.6667	18.5046	Afu1g15020	Afu1g15020 AspGDID:ASPL0000102569 COORDS:Chr1_A_fumigatus_Af293:4039457-4040397W, translated using codon table 1 (215 amino acids) Uncharacterized ORF	40S ribosomal protein S5; reacts with rabbit immunosera exposed to A. fumigatus conidia	29.3	1	6	6	108	0.995129	10	28.5628	0.572877	10	30.0992	0.65376	10	20.5771	0.583468	22	24.4428	0.458584	22	24.3694	0.737631	22	24.1861	1.3748	6	26.4408	1.05335	6	18.4608
1.78658	0.664958	1.78658	0.149006	5	41.1188	0.813572	0.464576	0.813572	0.283464	5	18.2795	1.08128	0.359227	1.08128	0.169415	5	33.7284	Afu8g00430	Afu8g00430 AspGDID:ASPL0000110484 COORDS:Chr8_A_fumigatus_Af293:95807-95277C, translated using codon table 1 (157 amino acids) Verified ORF	Ortholog of <i>A. nidulans</i> AN1088; hypoxia induced protein; encoded in the fma (fumagillin) secondary metabolite gene cluster	29.3	1	4	4	22	1.89194	1		0.613133	1		0.961481	1		1.68122	9	41.1188	1.01401	9	18.2795	1.20107	9	33.7284
1.04279	0.388122	1.05606	0.183014	34.6667	25.057	1.20028	0.6854	1.24774	0.289993	34.6667	29.1193	1.11535	0.370548	1.03453	0.203064	34.6667	21.7168	Afu5g10380	Afu5g10380 AspGDID:ASPL0000108104 COORDS:Chr5_A_fumigatus_Af293:2658656-2659968W, translated using codon table 1 (380 amino acids) Uncharacterized ORF	Putative pectin lyase; predicted gene pair with AFUA_2G00800	29.21	1	9	10	318	1.21881	47	42.902	1.24774	47	35.2402	0.965141	47	12.415	1.05606	38	13.2859	1.46362	38	42.368	1.34638	38	27.6865	0.853502	19	18.9831	0.889488	19	9.74959
1.03831	0.386454	1.03615	0.032461	29	16.4897	1.17206	0.669282	1.18979	0.100852	29	17.7046	1.06224	0.352903	1.08223	0.0406095	29	14.2099	Afu1g06240	Afu1g06240 AspGDID:ASPL0000101792 COORDS:Chr1_A_fumigatus_Af293:1798799-1797872C, translated using codon table 1 (233 amino acids) Uncharacterized ORF	Ortholog(s) have riboflavin synthase activity, role in riboflavin biosynthetic process and cytosol, nucleus localization	29.18	1	7	7	241	1.07179	37	24.4567	1.18979	37	22.0381	1.08223	37	14.0504	1.03615	41	14.9353	1.26286	41	23.9254	1.01551	41	15.1562	1.00698	9	10.077	1.06351	9	7.15033
0.982988	0.365864	0.980326	0.0119084	32.6667	26.6352	1.36341	0.778555	1.40991	0.098224	32.6667	19.3369	1.05778	0.351421	1.0968	0.096327	32.6667	16.6449	Afu2g02950	Afu2g02950 AspGDID:ASPL0000103124 COORDS:Chr2_A_fumigatus_Af293:754983-753816C, translated using codon table 1 (295 amino acids) Uncharacterized ORF	Has domain(s) with predicted oxidoreductase activity and role in oxidation-reduction process	29.15	1	11	11	257	0.972636	40	34.6399	1.42976	40	17.7588	0.948061	40	12.4264	0.996002	38	19.3033	1.40991	38	20.8844	1.0968	38	15.5408	0.980326	20	25.9625	1.25058	20	19.3675
1.46832	0.546502	1.56063	0.507283	59.3333	21.5355	1.22075	0.69709	1.28489	0.225075	59.3333	12.5257	1.49475	0.496593	1.32687	0.349081	59.3333	27.321	Afu3g11710	Afu3g11710 AspGDID:ASPL0000105567 COORDS:Chr3_A_fumigatus_Af293:3077527-3075881C, translated using codon table 1 (374 amino acids) Uncharacterized ORF	Ortholog(s) have mRNA binding, saccharopine dehydrogenase (NAD+, L-lysine-forming) activity, role in lysine biosynthetic process via aminoadipic acid and cytoplasm localization	29.14	1	13	13	508	1.9231	35	27.3034	1.40679	35	14.3425	1.26132	35	13.7648	1.56063	70	20.3154	1.28489	70	13.5413	1.89605	70	40.4364	0.921217	73	16.9877	0.970568	73	9.69344
0.691997	0.257559	0.691997	n.a.	5	23.7495	0.4501	0.257022	0.4501	n.a.	5	27.4179	0.642242	0.213369	0.642242	n.a.	5	26.1518	Afu3g14440	Afu3g14440 AspGDID:ASPL0000105834 COORDS:Chr3_A_fumigatus_Af293:3837852-3837295C, translated using codon table 1 (62 amino acids) Uncharacterized ORF	Ortholog(s) have cytochrome-c oxidase activity, role in mitochondrial electron transport, cytochrome c to oxygen and mitochondrial respiratory chain complex IV, plasma membrane localization	29.03	1	2	2	5										0.691997	5	23.7495	0.4501	5	27.4179	0.642242	5	26.1518
1.02641	0.382027	0.913144	0.205609	19.6667	47.4128	1.17303	0.66984	1.18703	0.102314	19.6667	22.1247	1.02023	0.338946	1.03789	0.203898	19.6667	35.451	Afu6g04790	Afu6g04790 AspGDID:ASPL0000108933 COORDS:Chr6_A_fumigatus_Af293:1122936-1123878W, translated using codon table 1 (262 amino acids) Uncharacterized ORF	Ortholog(s) have role in proteasomal ubiquitin-independent protein catabolic process, proteasome-mediated ubiquitin-dependent protein catabolic process	29.01	1	9	9	145	0.902348	28	62.6906	1.06444	28	30.0863	1.03789	28	25.5493	1.26375	25	30.4686	1.26762	25	29.8028	1.21472	25	56.0599	0.913144	6	49.0791	1.18703	6	6.48511
1.2264	0.456461	1.14927	0.296077	68.3333	23.9327	0.914919	0.522449	0.925213	0.0353195	68.3333	13.9926	1.45397	0.483047	1.29901	0.505513	68.3333	31.1355	Afu5g04230	cit1 AspGDID:ASPL0000107602 COORDS:Chr5_A_fumigatus_Af293:1129170-1127276C, translated using codon table 1 (474 amino acids) Verified ORF	Putative citrate synthase; reacts with rabbit immunosera exposed to A. fumigatus conidia; transcript induced by exposure to human airway epithelial cells	28.9	1	16	16	564	1.55341	46	36.7821	0.925213	46	15.5378	1.04408	46	10.2787	0.976518	102	21.6692	0.875596	102	14.2921	1.29901	102	32.4338	1.14927	57	13.3469	0.943948	57	12.1481
1.49844	0.557713	1.49844	1.38568	9	12.535	0.781407	0.446209	0.781407	0.348882	9	10.0111	1.69677	0.563711	1.69677	1.48079	9	10.0727	Afu5g14890	Afu5g14890 AspGDID:ASPL0000108537 COORDS:Chr5_A_fumigatus_Af293:3850676-3850278C, translated using codon table 1 (132 amino acids) Uncharacterized ORF	Ortholog of <i>A. nidulans FGSC A4</i> : AN4143, AN12170, <i>A. fumigatus Af293</i> : Afu1g00760, <i>Aspergillus wentii</i> : Aspwe1_0177868, Aspwe1_0403846 and <i>Aspergillus niger ATCC 1015</i> : 41666-mRNA	28.79	1	4	4	53										2.47827	8	10.0094	1.0281	8	14.855	2.74384	8	7.63327	0.518612	10	15.0606	0.53471	10	5.16714
1.04066	0.387329	1.06746	0.124935	48	19.8903	1.03986	0.593794	1.12089	0.142715	48	13.8553	0.881648	0.292906	0.814117	0.168966	48	15.749	Afu3g00310	Afu3g00310 AspGDID:ASPL0000104552 COORDS:Chr3_A_fumigatus_Af293:64483-66170W, translated using codon table 1 (524 amino acids) Uncharacterized ORF	Ortholog(s) have extracellular region localization	28.63	1	11	11	413	0.904498	58	28.2994	1.12089	58	12.6014	0.756892	58	15.8371	1.15002	73	20.327	1.12362	73	18.6962	1.07394	73	23.0865	1.06746	13	11.0445	0.875073	13	10.2683
0.52646	0.195946	0.52646	0.257399	9	22.2018	0.536866	0.306568	0.536866	0.196894	9	49.9851	0.562253	0.186795	0.562253	0.203558	9	29.2984	Afu7g02140	Afu7g02140 AspGDID:ASPL0000110009 COORDS:Chr7_A_fumigatus_Af293:573601-574445W, translated using codon table 1 (133 amino acids) Uncharacterized ORF	40S ribosomal protein S24	28.57	1	5	5	43	0.708469	1		0.676091	1		0.70619	1		0.344452	17	22.2018	0.397641	17	49.9851	0.418315	17	29.2984
0.597406	0.222352	0.597406	n.a.	10	12.3919	0.439874	0.251183	0.439874	n.a.	10	8.64804	0.753467	0.250321	0.753467	n.a.	10	49.289	Afu3g08770	Afu3g08770 AspGDID:ASPL0000105278 COORDS:Chr3_A_fumigatus_Af293:2242956-2243457W, translated using codon table 1 (119 amino acids) Uncharacterized ORF	Mitochondrial NADH:ubiquinone oxidoreductase subunit involved in oxidative phosphorylation; induced by exposure to artemisinin	28.57	1	3	3	29										0.597406	10	12.3919	0.439874	10	8.64804	0.753467	10	49.289
0.394709	0.146909	0.394709	0.0243111	22	64.1979	0.313796	0.179188	0.313796	0.0379418	22	25.6547	0.402478	0.133713	0.402478	0.0566026	22	40.5092	Afu1g10510	Afu1g10510 AspGDID:ASPL0000102115 COORDS:Chr1_A_fumigatus_Af293:2736183-2737182W, translated using codon table 1 (186 amino acids) Uncharacterized ORF	60S ribosomal protein L35	28.49	1	6	7	139	0.4119	11	95.278	0.286967	11	27.5254	0.362454	11	29.2395	0.377519	33	33.1179	0.340625	33	23.784	0.442502	33	51.7789
1.00962	0.375776	1.00962	0.372767	17	77.7751	0.518065	0.295832	0.518065	0.00187031	17	81.6859	0.661784	0.219862	0.661784	0.0294423	17	41.4295	Afu5g02750	Afu5g02750 AspGDID:ASPL0000107455 COORDS:Chr5_A_fumigatus_Af293:720857-719993C, translated using codon table 1 (158 amino acids) Uncharacterized ORF	Cytochrome c oxidase subunit Va with a predicted role in oxidative phosphorylation; induced by exposure to artemisinin	28.48	1	5	5	86	1.27321	9	99.4957	0.516743	9	86.3691	0.682603	9	26.8252	0.746033	25	56.0544	0.519388	25	77.0027	0.640965	25	56.0337
0.967884	0.360243	0.922106	0.116904	21.3333	16.1196	1.03604	0.591614	0.980103	0.151929	21.3333	11.7372	1.01849	0.338369	1.03156	0.126724	21.3333	22.4071	Afu1g09960	Afu1g09960 AspGDID:ASPL0000102062 COORDS:Chr1_A_fumigatus_Af293:2578149-2577202C, translated using codon table 1 (295 amino acids) Uncharacterized ORF	Ortholog of <i>A. nidulans FGSC A4</i> : AN1271, <i>A. niger CBS 513.88</i> : An08g01780, <i>Aspergillus wentii</i> : Aspwe1_0036525 and <i>Aspergillus sydowii</i> : Aspsy1_0141432	28.47	1	9	9	169	0.922106	27	32.2715	0.980103	27	12.0351	1.13817	27	14.1096	1.10075	34	14.4621	1.20801	34	18.4587	1.03156	34	17.1673	0.880796	3	1.62509	0.920011	3	4.71783
1.20264	0.447619	1.36401	0.386119	11.3333	17.6254	0.766709	0.437816	0.710738	0.128226	11.3333	24.0795	1.22975	0.408554	1.23679	0.345354	11.3333	13.3323	Afu4g08580	prx1 AspGDID:ASPL0000106571 COORDS:Chr4_A_fumigatus_Af293:2220262-2219313C, translated using codon table 1 (222 amino acids) Uncharacterized ORF	Mitochondrial peroxiredoxin; predicted role in cell redox homeostasis regulation; protein levels increase with amphotericin B and H2O2 exposure; transcript up-regulated in conidia exposed to neutrophils; repressed by gliotoxin exposure	28.38	1	7	7	94	1.4819	11	12.2266	0.675982	11	27.0721	1.23679	11	9.8708	0.762016	10	26.0622	0.710738	10	22.7991	0.88093	10	9.97245	1.36401	13	14.5874	0.913406	13	22.3674
1.20482	0.448429	0.703078	0.885682	78.6667	30.8356	0.629858	0.35967	0.52739	0.225191	78.6667	20.991	1.08836	0.36158	0.696027	0.909134	78.6667	29.2542	Afu2g11340	Afu2g11340 AspGDID:ASPL0000103849 COORDS:Chr2_A_fumigatus_Af293:2922123-2921251C, translated using codon table 1 (248 amino acids) Uncharacterized ORF	Ortholog(s) have role in intracellular sterol transport and fungal-type vacuole lumen localization	28.23	1	8	8	688	0.683921	25	29.9931	0.474123	25	16.9024	0.441266	25	16.4072	2.22746	103	38.0961	0.888061	103	15.984	2.12778	103	39.9451	0.703078	108	24.4176	0.52739	108	30.0867
0.363962	0.135465	0.363962	0.0342256	18	49.2125	0.306983	0.175297	0.306983	0.0633483	18	42.5173	0.408185	0.13561	0.408185	0.150992	18	32.8379	Afu5g03020	Afu5g03020 AspGDID:ASPL0000107481 COORDS:Chr5_A_fumigatus_Af293:806662-808051W, translated using codon table 1 (373 amino acids) Uncharacterized ORF	60S ribosomal protein L4	28.15	1	10	10	98	0.339761	1		0.262189	1		0.301418	1		0.388164	35	49.2125	0.351777	35	42.5173	0.514952	35	32.8379
0.89948	0.334783	0.927447	0.110024	15.6667	26.5156	1.06016	0.605384	1.09052	0.0600323	15.6667	19.4074	1.01814	0.338252	0.860324	0.283012	15.6667	17.487	Afu8g06550	cafB AspGDID:ASPL0000110984 COORDS:Chr8_A_fumigatus_Af293:1584166-1583433C, translated using codon table 1 (228 amino acids) Uncharacterized ORF	Putative carbonic anhydrase	28.07	1	5	5	140	0.992821	25	38.616	1.09052	25	18.4813	1.34487	25	17.8922	0.927447	14	31.8368	1.09894	14	26.1192	0.860324	14	20.3259	0.778171	8	9.09388	0.991008	8	13.6217
0.945894	0.352058	0.930229	0.172374	36	28.8194	1.0186	0.581654	0.897989	0.293876	36	16.0265	0.971482	0.322751	0.911048	0.140024	36	22.7991	Afu5g06680	gatA AspGDID:ASPL0000107744 COORDS:Chr5_A_fumigatus_Af293:1641603-1643263W, translated using codon table 1 (499 amino acids) Uncharacterized ORF	4-aminobutyrate aminotransferase; transcript downregulated in response to voriconazole; calcium induced	28.06	1	12	12	315	0.930229	51	46.8674	0.897989	51	14.3498	0.911048	51	6.2796	0.781888	44	20.1052	0.804219	44	18.6979	0.871823	44	22.2836	1.12557	13	19.4855	1.35359	13	15.0319
0.82148	0.305752	0.800953	0.0491939	65	29.5669	1.14414	0.653344	1.12624	0.0394872	65	15.3449	0.811851	0.269718	0.754357	0.178507	65	16.2518	Afu1g10590	Afu1g10590 AspGDID:ASPL0000102123 COORDS:Chr1_A_fumigatus_Af293:2759109-2760373W, translated using codon table 1 (357 amino acids) Uncharacterized ORF	Putative GPI anchored protein	28.01	1	10	10	532	0.800953	85	43.2129	1.11678	85	19.7763	1.01202	85	10.7608	0.785874	91	16.1505	1.12624	91	16.2108	0.669177	91	22.507	0.877613	19	29.3372	1.18941	19	10.0476
1.1009	0.40975	1.15005	0.0921093	17.3333	23.2992	1.04996	0.59956	1.09578	0.0905568	17.3333	16.6081	1.22546	0.407128	1.17277	0.134298	17.3333	37.7398	Afu2g11440	pup2 AspGDID:ASPL0000103858 COORDS:Chr2_A_fumigatus_Af293:2945654-2946723W, translated using codon table 1 (250 amino acids) Uncharacterized ORF	Putative proteasome component; reacts with rabbit immunosera exposed to A. fumigatus conidia	28	1	6	6	150	1.15005	12	10.4132	1.09578	12	21.5599	1.12549	12	13.0613	1.15801	33	29.452	1.10845	33	18.6541	1.17277	33	31.5036	0.99464	7	30.0324	0.945647	7	9.61028
1.12202	0.417612	1.02423	0.211292	33.6667	31.3445	1.09967	0.62795	1.12949	0.221292	33.6667	18.4188	1.34751	0.447677	1.20745	0.293254	33.6667	17.2158	Afu1g08980	myg1 AspGDID:ASPL0000101964 COORDS:Chr1_A_fumigatus_Af293:2329322-2330501W, translated using codon table 1 (373 amino acids) Uncharacterized ORF	UPF0160 domain protein	27.88	1	11	11	276	1.36449	38	59.2019	1.12949	38	23.5749	1.20745	38	13.1552	0.97734	46	21.1046	1.30455	46	20.6651	1.15054	46	22.0982	1.02423	17	13.727	0.864987	17	11.0164
1.07426	0.399836	1.0506	0.140382	43.6667	18.3528	1.48745	0.849381	1.61454	0.275793	43.6667	21.7794	1.17205	0.389385	1.25202	0.166946	43.6667	27.4455	Afu6g03890	catA AspGDID:ASPL0000108844 COORDS:Chr6_A_fumigatus_Af293:856876-859234W, translated using codon table 1 (750 amino acids) Verified ORF	Spore-specific catalase; abundant protein in conidia; calcium downregulated; predicted secretory signal sequence	27.87	1	20	20	371	1.22497	48	28.1314	1.67678	48	22.0786	0.980162	48	9.38403	0.947209	58	12.5121	1.61454	58	31.8877	1.28397	58	28.0899	1.0506	25	14.4149	1.17102	25	11.3718
2.44078	0.908449	2.07563	0.706286	38.6667	26.8522	0.979143	0.559123	0.793862	0.393523	38.6667	17.8196	1.48599	0.493684	1.64132	0.305331	38.6667	24.3353	Afu5g10930	Afu5g10930 AspGDID:ASPL0000108154 COORDS:Chr5_A_fumigatus_Af293:2798255-2799353W, translated using codon table 1 (292 amino acids) Uncharacterized ORF	Ortholog(s) have extracellular region localization	27.74	1	8	8	334	3.25489	17	32.3162	0.71246	17	11.7561	1.68243	17	21.4066	1.99182	62	24.0259	0.793862	62	15.8245	1.13422	62	28.94	2.07563	37	24.2143	1.43111	37	25.8783
1.0502	0.39088	1.02996	0.123674	109.667	29.4251	1.39004	0.793759	1.48053	0.196528	109.667	19.6647	1.01563	0.337419	1.09921	0.150671	109.667	25.3363	Afu3g00900	amyA AspGDID:ASPL0000104610 COORDS:Chr3_A_fumigatus_Af293:205245-203484C, translated using codon table 1 (561 amino acids) Uncharacterized ORF	Putative alpha-amylase; transcript up-regulated in conidia exposed to neutrophils; transcript induced by exposure to human airway epithelial cells; preferentially expressed at neutral pH	27.63	1	13	13	942	1.02996	153	36.9385	1.52502	153	27.7679	1.10599	153	14.3886	1.18274	126	20.2552	1.48053	126	21.3631	1.09921	126	14.2274	0.937894	50	31.0815	1.16457	50	9.86318
1.07272	0.399263	1.00946	0.20154	285	32.6974	2.01915	1.153	2.08908	0.584334	285	43.1933	1.00734	0.334663	0.967351	0.190153	285	23.3801	Afu5g00480	Afu5g00480 AspGDID:ASPL0000107232 COORDS:Chr5_A_fumigatus_Af293:134985-137148W, translated using codon table 1 (703 amino acids) Uncharacterized ORF	Has domain(s) with predicted hydrolase activity, hydrolyzing O-glycosyl compounds activity and role in carbohydrate metabolic process	27.6	1	16	16	2471	1.2983	264	40.3561	2.08908	264	48.8945	0.967351	264	14.8571	0.910402	394	23.4732	2.56538	394	54.8908	1.2143	394	24.7371	1.00946	197	34.2628	1.40301	197	25.7947
0.65912	0.245322	0.440922	0.391382	15	50.148	0.502645	0.287027	0.378554	0.247936	15	27.692	0.584057	0.194039	0.423431	0.319294	15	28.5835	Afu6g02090	Afu6g02090 AspGDID:ASPL0000108664 COORDS:Chr6_A_fumigatus_Af293:353609-352850C, translated using codon table 1 (232 amino acids) Uncharacterized ORF	Ortholog(s) have fungal-type vacuole membrane, vacuolar proton-transporting V-type ATPase, V1 domain localization	27.59	1	7	7	118	0.440922	11	81.0496	0.341256	11	29.5811	0.376972	11	29.9698	0.425477	33	19.2464	0.378554	33	25.8029	0.423431	33	27.1973	1.11096	1		0.788125	1
0.920957	0.342776	0.876332	0.0969033	53.3333	23.7992	1.04575	0.597155	1.01028	0.225763	53.3333	14.4245	0.917119	0.30469	0.838978	0.264522	53.3333	22.3192	Afu3g14490	Afu3g14490 AspGDID:ASPL0000105838 COORDS:Chr3_A_fumigatus_Af293:3844977-3843396C, translated using codon table 1 (508 amino acids) Uncharacterized ORF	Putative ketol acid reductoisomerase; transcript induced by exposure to human airway epithelial cells; no human homolog	27.56	1	15	15	447	0.876332	66	34.3731	1.01028	66	17.2742	1.21191	66	13.9027	0.854406	70	23.2399	0.839818	70	15.4252	0.70047	70	21.5274	1.03213	24	13.7845	1.28714	24	10.5742
1.53735	0.572195	1.47363	0.648431	26.6667	26.1909	1.15677	0.660552	1.19911	0.111274	26.6667	19.6684	1.5641	0.519634	1.55313	0.347579	26.6667	30.7243	Afu5g09400	Afu5g09400 AspGDID:ASPL0000108009 COORDS:Chr5_A_fumigatus_Af293:2418391-2419402W, translated using codon table 1 (294 amino acids) Uncharacterized ORF	Putative carbonyl reductase; transcript up-regulated in conidia exposed to neutrophils	27.55	1	9	9	225	2.21528	22	23.9337	1.24065	22	20.8902	1.55313	22	13.7432	0.923124	44	22.6487	1.19911	44	27.9959	1.22213	44	43.5337	1.47363	14	31.9905	1.03054	14	10.1191
0.387175	0.144105	0.387175	n.a.	23	16.2997	0.420354	0.240036	0.420354	n.a.	23	16.953	0.460968	0.153145	0.460968	n.a.	23	29.5939	Afu6g02440	Afu6g02440 AspGDID:ASPL0000108699 COORDS:Chr6_A_fumigatus_Af293:459025-459857W, translated using codon table 1 (160 amino acids) Uncharacterized ORF	60s ribosomal protein L24; ortholog of <i>S. cerevisiae</i> RPL24A and RPL24B; transcript induced by exposure to human airway epithelial cells	27.5	1	5	5	66										0.387175	23	16.2997	0.420354	23	16.953	0.460968	23	29.5939
1.08892	0.405293	1.16467	0.363943	56.6667	24.775	1.34537	0.768253	1.21359	0.244169	56.6667	20.2359	1.06917	0.355206	1.00764	0.159682	56.6667	26.0699	Afu8g01410	chiB1 AspGDID:ASPL0000110580 COORDS:Chr8_A_fumigatus_Af293:356792-355245C, translated using codon table 1 (433 amino acids) Verified ORF	Putative chitinase with a predicted role in the degradation and recycling of fungal chitin during autolysis; N-terminal signal peptide that targets to the secretory pathway	27.48	1	8	8	484	0.69307	81	28.653	1.21359	81	12.8422	1.00764	81	11.734	1.16467	70	24.7304	1.19541	70	25.5388	0.949407	70	24.3368	1.40904	19	20.9417	1.62712	19	22.3266
1.08793	0.404923	0.973565	0.200657	13.3333	19.3093	0.940329	0.536959	0.893737	0.120408	13.3333	13.0315	1.04732	0.347948	1.03857	0.10929	13.3333	16.7863	Afu7g00170	nscD AspGDID:ASPL0000109816 COORDS:Chr7_A_fumigatus_Af293:42071-43432W, translated using codon table 1 (453 amino acids) Verified ORF	Dimethylallyl tryptophan synthase; polycyclic prenyltransferase; encoded within the nsc/fcc secondary metabolite gene cluster; role in neosartoricin and fumicycline A biosynthesis; induced by contact with Streptomyces rapamycinicus	27.37	1	13	13	94	0.973565	30	36.2241	0.85018	30	9.90467	1.03857	30	8.22575	0.970604	8	18.4039	0.893737	8	19.0725	0.942673	8	21.666	1.31962	2	3.29982	1.07707	2	10.1175
0.894392	0.332889	0.960683	0.479548	9.66667	21.2251	0.631354	0.360524	0.47818	0.37215	9.66667	15.575	0.745185	0.24757	0.569316	0.389626	9.66667	32.1864	Afu2g10440	Afu2g10440 AspGDID:ASPL0000103759 COORDS:Chr2_A_fumigatus_Af293:2672089-2671408C, translated using codon table 1 (150 amino acids) Uncharacterized ORF	Ortholog(s) have SSU rRNA binding, mRNA binding activity and role in maturation of SSU-rRNA from tricistronic rRNA transcript (SSU-rRNA, 5.8S rRNA, LSU-rRNA), ribosomal small subunit assembly	27.33	1	4	4	84	0.960683	6	24.3489	0.47818	6	14.8803	0.569316	6	21.6557	0.385147	15	17.3794	0.360236	15	23.9558	0.474496	15	24.4543	1.33734	8	21.9471	1.05565	8	7.88904
0.769843	0.286533	0.769843	0.206093	15	13.2283	0.705608	0.402925	0.705608	0.104712	15	9.78319	0.700765	0.232812	0.700765	0.0729566	15	19.3218	Afu2g09850	Afu2g09850 AspGDID:ASPL0000103701 COORDS:Chr2_A_fumigatus_Af293:2516744-2518045W, translated using codon table 1 (355 amino acids) Uncharacterized ORF	Putative oxidoreductase, 2-nitropropane dioxygenase family; transcript up-regulated in conidia exposed to neutrophils	27.32	1	8	8	88	0.915573	4	8.60907	0.77965	4	4.80251	0.752353	4	7.36432	0.624114	26	17.8475	0.631565	26	14.7639	0.649177	26	31.2793
0.610614	0.227268	0.610614	n.a.	6	3.15685	0.635251	0.362749	0.635251	n.a.	6	15.7403	0.74786	0.248458	0.74786	n.a.	6	25.1901	Afu5g06540	Afu5g06540 AspGDID:ASPL0000107730 COORDS:Chr5_A_fumigatus_Af293:1595361-1596198W, translated using codon table 1 (136 amino acids) Uncharacterized ORF	Ortholog(s) have plasma membrane localization	27.21	1	3	3	15										0.610614	6	3.15685	0.635251	6	15.7403	0.74786	6	25.1901
0.950138	0.353638	0.992704	0.212309	43	29.1452	0.996175	0.568849	0.968243	0.131783	43	27.471	0.975036	0.323932	1.01259	0.173291	43	12.5314	Afu6g13180	Afu6g13180 AspGDID:ASPL0000109660 COORDS:Chr6_A_fumigatus_Af293:3331957-3330174C, translated using codon table 1 (574 amino acids) Uncharacterized ORF	Has domain(s) with predicted deaminase activity and role in purine ribonucleoside monophosphate biosynthetic process	27.18	1	18	18	351	0.719771	54	51.4965	0.880597	54	17.9263	1.12647	54	11.5601	0.992704	68	23.8396	0.968243	68	22.68	0.786047	68	20.1547	1.13794	7	12.0996	1.13968	7	41.8067
0.700961	0.260895	0.637743	0.372978	37.3333	32.9149	0.572798	0.327086	0.430665	0.253632	37.3333	23.11	1.08003	0.358814	0.594554	0.917851	37.3333	24.3989	Afu4g12450	Afu4g12450 AspGDID:ASPL0000106952 COORDS:Chr4_A_fumigatus_Af293:3270803-3272689W, translated using codon table 1 (541 amino acids) Uncharacterized ORF	Putative PH domain protein; conserved lysine-rich protein; Yap1-dependent induction in response to hydrogen peroxide; hypoxia repressed protein	27.17	1	15	15	325	0.637743	32	37.7028	0.430665	32	19.2225	0.594554	32	20.9266	0.363632	70	46.9465	0.422103	70	38.4736	0.506874	70	49.1399	1.10151	10	14.0955	0.865625	10	11.6338
0.422548	0.157271	0.422548	n.a.	13	56.9095	0.391872	0.223772	0.391872	n.a.	13	33.567	0.406626	0.135092	0.406626	n.a.	13	20.5125	Afu2g07380	Afu2g07380 AspGDID:ASPL0000103461 COORDS:Chr2_A_fumigatus_Af293:1879464-1878670C, translated using codon table 1 (184 amino acids) Uncharacterized ORF	Ribosomal protein L18	27.17	1	5	5	34										0.422548	13	56.9095	0.391872	13	33.567	0.406626	13	20.5125
1.02062	0.379869	1.12017	0.332651	10.3333	17.151	1.31927	0.753345	1.28252	0.171907	10.3333	11.5106	1.06081	0.352428	1.12388	0.114245	10.3333	8.02337	Afu4g07510	pre1 AspGDID:ASPL0000106466 COORDS:Chr4_A_fumigatus_Af293:1949750-1950613W, translated using codon table 1 (203 amino acids) Uncharacterized ORF	Proteasome component	27.09	1	7	7	73	0.649556	18	39.7477	1.16871	18	18.3965	1.12961	18	10.2521	1.29212	11	11.3559	1.28252	11	15.6789	0.928932	11	13.7898	1.12017	2	0.349254	1.50658	2	0.456408
1.05679	0.393334	1.13257	0.185654	166	34.3907	1.21206	0.692125	1.29498	0.359505	166	25.9405	1.02919	0.341924	0.968215	0.204874	166	24.7641	Afu3g14680	plb3 AspGDID:ASPL0000105858 COORDS:Chr3_A_fumigatus_Af293:3893246-3895138W, translated using codon table 1 (630 amino acids) Uncharacterized ORF	Putative secreted lysophospholipase B; transcript induced by lecithin and by voriconazole; hypoxia induced protein; induced by exposure to artemisinin	26.98	1	16	16	1389	1.13257	162	28.5628	1.52286	162	30.9378	0.968215	162	12.8943	1.19257	226	33.7365	1.29498	226	21.7514	1.25763	226	29.9892	0.845235	110	40.8728	0.818339	110	25.1324
1.40765	0.52392	1.1919	0.420584	82.6667	29.618	1.04972	0.599426	1.09442	0.115094	82.6667	16.5224	1.01294	0.336523	1.13854	0.225131	82.6667	23.5416	Afu4g03660	Afu4g03660 AspGDID:ASPL0000106185 COORDS:Chr4_A_fumigatus_Af293:1031563-1032917W, translated using codon table 1 (413 amino acids) Uncharacterized ORF	Putative acid phosphatase, phoB-regulated	26.88	1	10	10	688	1.1919	78	35.9823	1.13576	78	19.0959	1.14724	78	18.0621	1.89232	140	41.2617	1.09442	140	19.2476	1.13854	140	21.1212	1.13871	30	11.61	0.918984	30	11.2238
0.552792	0.205747	0.552792	0.171349	9	24.5565	0.450767	0.257403	0.450767	0.0686617	9	17.2	0.579474	0.192516	0.579474	0.0330842	9	28.7491	Afu2g10920	Afu2g10920 AspGDID:ASPL0000103807 COORDS:Chr2_A_fumigatus_Af293:2813917-2812855C, translated using codon table 1 (294 amino acids) Uncharacterized ORF	Putative enoyl-CoA hydratase/isomerase family protein with a predicted role in beta oxidation of fatty acids; transcript up-regulated in conidia exposed to neutrophils	26.87	1	8	8	41	0.673954	4	32.754	0.402215	4	9.23943	0.55608	4	13.7188	0.43163	14	16.3589	0.499318	14	25.1606	0.602868	14	43.7794
1.23187	0.458497	1.36571	0.269305	20.3333	33.0898	0.966719	0.552029	0.999568	0.0785821	20.3333	16.8985	1.06697	0.354476	0.979022	0.174043	20.3333	21.4266	Afu4g14100	Afu4g14100 AspGDID:ASPL0000107115 COORDS:Chr4_A_fumigatus_Af293:3688208-3689032W, translated using codon table 1 (242 amino acids) Uncharacterized ORF	Predicted glutathione S transferase	26.86	1	6	6	175	1.40803	12	57.4214	1.02355	12	23.722	0.979022	12	16.8798	1.36571	34	16.953	0.999568	34	17.6626	1.26744	34	32.1688	0.921863	15	24.895	0.877043	15	9.31095
1.14965	0.427894	1.21887	0.336862	12	14.6314	1.20601	0.688672	1.26975	0.511897	12	19.9865	0.895884	0.297636	0.780385	0.207159	12	11.7614	Afu8g07100	Afu8g07100 AspGDID:ASPL0000111036 COORDS:Chr8_A_fumigatus_Af293:1740515-1741313W, translated using codon table 1 (246 amino acids) Uncharacterized ORF	Ortholog of <i>Neosartorya fischeri NRRL 181</i> : NFIA_099880, <i>Aspergillus fumigatus A1163</i> : AFUB_080700, <i>Aspergillus clavatus NRRL 1</i> : ACLA_060270 and <i>Aspergillus terreus NIH2624</i> : ATET_07953	26.83	1	3	6	215	1.21887	12	19.5085	1.68306	12	39.7085	0.780385	12	12.0319	1.44652	19	16.1775	1.26975	19	11.4916	1.13504	19	16.5311	0.78355	5	8.2081	0.665232	5	8.75947
0.785904	0.292511	0.739044	0.135731	23.6667	11.4499	0.843535	0.481686	0.849124	0.0924059	23.6667	12.9144	0.659193	0.219001	0.551739	0.208407	23.6667	14.7533	Afu6g13330	Afu6g13330 AspGDID:ASPL0000109674 COORDS:Chr6_A_fumigatus_Af293:3382648-3383137W, translated using codon table 1 (112 amino acids) Verified ORF	Putative RNA binding protein of unknown function; conidia-enriched protein; transcript up-regulated in conidia exposed to neutrophils	26.79	1	3	3	198	0.739044	14	11.9623	0.849124	14	8.59175	0.526442	14	14.5179	0.938857	40	12.2833	0.933019	40	13.653	0.899397	40	12.1512	0.679812	17	10.1041	0.748461	17	16.4985
1.11268	0.414137	1.10406	0.169779	60.3333	34.7639	1.461	0.834281	1.341	0.263317	60.3333	18.9998	1.04642	0.347649	1.12995	0.168998	60.3333	23.7131	Afu6g09040	Afu6g09040 AspGDID:ASPL0000109259 COORDS:Chr6_A_fumigatus_Af293:2150195-2148555C, translated using codon table 1 (526 amino acids) Uncharacterized ORF	Ortholog(s) have feruloyl esterase activity, protein homodimerization activity and role in polysaccharide catabolic process	26.43	1	13	13	520	1.28661	68	49.489	1.341	68	28.0103	1.12995	68	12.4369	1.10406	86	24.9857	1.76294	86	17.3055	1.1574	86	28.0437	0.947381	27	29.8172	1.27906	27	11.6834
1.01799	0.378892	0.922504	0.204871	41	25.207	1.38158	0.788925	1.46305	0.18645	41	24.7444	1.00026	0.332311	0.952452	0.0921253	41	19.8551	Afu3g15090	Afu3g15090 AspGDID:ASPL0000105900 COORDS:Chr3_A_fumigatus_Af293:3978181-3980108W, translated using codon table 1 (587 amino acids) Uncharacterized ORF	Adenosine deaminase family protein; secreted protein; predicted secretory signal sequence; ortholog of <i>A. nidulans</i> AN2494	26.41	1	16	16	336	0.922504	58	29.9955	1.16826	58	19.4543	0.941861	58	10.8483	0.878292	46	14.9368	1.51342	46	34.232	0.952452	46	18.5572	1.25317	19	30.6888	1.46305	19	20.547
0.948352	0.352973	0.864938	0.15051	34.6667	25.4779	1.20187	0.68631	1.199	0.140048	34.6667	19.5158	1.03683	0.344461	1.05636	0.0939606	34.6667	30.4335	Afu3g09210	Afu3g09210 AspGDID:ASPL0000105318 COORDS:Chr3_A_fumigatus_Af293:2337393-2335423C, translated using codon table 1 (606 amino acids) Uncharacterized ORF	Ortholog(s) have extracellular region localization	26.4	1	13	13	304	0.858017	52	43.6917	1.06328	52	17.4448	1.11949	52	18.5951	1.1221	39	16.0922	1.34334	39	20.7983	1.05636	39	40.901	0.864938	13	16.6497	1.199	13	20.3043
0.539478	0.200791	0.539478	0.267006	13	41.2972	0.510119	0.291295	0.510119	0.213902	13	22.4336	0.53453	0.177585	0.53453	0.126059	13	52.7888	Afu3g10730	Afu3g10730 AspGDID:ASPL0000105471 COORDS:Chr3_A_fumigatus_Af293:2781133-2780135C, translated using codon table 1 (201 amino acids) Uncharacterized ORF	40S ribosomal protein S7e	26.37	1	6	6	65	0.72828	2	52.2827	0.661371	2	11.813	0.623667	2	44.756	0.350676	24	30.3118	0.358868	24	33.0542	0.445392	24	60.8216
1.06765	0.397376	1.15344	0.391582	51.3333	31.2071	1.25042	0.714033	1.53667	0.543219	51.3333	30.3903	1.04974	0.348749	1.10473	0.361188	51.3333	28.4638	Afu2g00220	Afu2g00220 AspGDID:ASPL0000102853 COORDS:Chr2_A_fumigatus_Af293:46367-44733C, translated using codon table 1 (524 amino acids) Uncharacterized ORF	Putative aminopeptidase; predicted signal sequence for secretion; induced by growth on BSA as a sole nitrogen source	26.34	1	11	11	441	1.40923	35	27.4991	1.53667	35	25.2735	1.10473	35	12.0193	1.15344	62	19.3599	1.59066	62	38.0196	1.38027	62	38.791	0.640289	57	46.7621	0.623944	57	27.8779
1.13419	0.422143	1.10231	0.212775	29.3333	17.7219	0.821471	0.469087	0.894716	0.170689	29.3333	16.6068	1.01296	0.336533	1.00876	0.138936	29.3333	20.5039	Afu6g12240	Afu6g12240 AspGDID:ASPL0000109569 COORDS:Chr6_A_fumigatus_Af293:3077061-3075736C, translated using codon table 1 (426 amino acids) Uncharacterized ORF	Putative glycerophosphoryl diester phosphodiesterase, phoB-regulated	26.29	1	12	12	250	1.10231	33	28.4684	0.626384	33	28.8924	1.00876	33	13.8937	0.939159	43	10.6434	0.894716	43	8.87197	0.876179	43	21.9667	1.36111	12	14.0541	0.943314	12	12.056
0.877937	0.326765	0.908331	0.108196	40.3333	32.9779	1.33591	0.762848	1.37749	0.388236	40.3333	16.6199	1.01724	0.337953	1.00396	0.211738	40.3333	17.0093	Afu7g06650	Afu7g06650 AspGDID:ASPL0000110355 COORDS:Chr7_A_fumigatus_Af293:1617090-1618137W, translated using codon table 1 (297 amino acids) Uncharacterized ORF	Has domain(s) with predicted catalytic activity	26.26	1	7	7	329	0.908331	52	55.9187	1.37749	52	18.8469	1.00396	52	11.1109	0.967686	51	17.8001	1.70168	51	22.9267	1.2353	51	16.1599	0.757795	18	25.2149	0.928555	18	8.08618
1.33941	0.498524	1.30281	0.432187	109.333	22.4571	1.84877	1.05571	1.79152	0.19035	109.333	40.7325	1.50197	0.498991	1.52943	0.515366	109.333	29.9755	Afu4g00750	Afu4g00750 AspGDID:ASPL0000105994 COORDS:Chr4_A_fumigatus_Af293:202864-201853C, translated using codon table 1 (286 amino acids) Uncharacterized ORF	Ortholog of <i>Aspergillus fumigatus A1163</i> : AFUB_101300	26.22	1	5	5	965	1.78874	100	28.4079	2.06118	100	48.1149	0.973416	100	15.3745	0.926694	134	21.253	1.69362	134	38.9704	1.52943	134	32.5044	1.30281	94	17.7105	1.79152	94	35.1123
0.570022	0.21216	0.570022	0.183616	7.5	51.1033	0.353476	0.201846	0.353476	0.112859	7.5	37.5135	0.502052	0.166795	0.502052	0.2206	7.5	57.1775	Afu6g03830	Afu6g03830 AspGDID:ASPL0000108838 COORDS:Chr6_A_fumigatus_Af293:842693-842009C, translated using codon table 1 (149 amino acids) Uncharacterized ORF	Ribosomal protein L14	26.17	1	5	5	39	0.699858	1		0.273672	1		0.346065	1		0.440186	14	51.1033	0.43328	14	37.5135	0.65804	14	57.1775
1.37539	0.511915	1.43691	0.380011	15.3333	21.4035	0.966831	0.552092	0.927228	0.0828805	15.3333	15.396	1.26214	0.419315	1.19885	0.184757	15.3333	15.3753	Afu6g11160	idi1 AspGDID:ASPL0000109466 COORDS:Chr6_A_fumigatus_Af293:2753055-2752098C, translated using codon table 1 (279 amino acids) Uncharacterized ORF	Isopentenyl diphosphate isomerase; SrbA-regulated during hypoxia	26.16	1	7	7	120	1.43691	10	30.3521	0.927228	10	11.9847	1.19885	10	1.3595	1.72089	28	15.3904	1.06208	28	17.7357	1.47022	28	22.6487	0.968373	8	18.468	0.911181	8	16.4675
0.89679	0.333782	0.933734	0.0996628	32	30.6935	0.946173	0.540296	0.986988	0.152061	32	24.4931	0.874709	0.290601	0.868067	0.130418	32	28.6302	Afu3g11920	Afu3g11920 AspGDID:ASPL0000105587 COORDS:Chr3_A_fumigatus_Af293:3134797-3133790C, translated using codon table 1 (335 amino acids) Uncharacterized ORF	Has domain(s) with predicted lyase activity and role in metabolic process	25.97	1	9	9	275	0.933734	35	38.165	1.07366	35	18.9767	1.00832	35	11.7086	0.783931	53	41.7665	0.77787	53	28.6653	0.747739	53	57.7038	0.972706	8	12.1491	0.986988	8	25.8373
1.10863	0.412629	1.09085	0.139223	73.3333	21.0815	1.3319	0.760557	1.40456	0.153572	73.3333	17.1903	1.17366	0.389922	1.19859	0.133818	73.3333	18.976	Afu1g14570	Afu1g14570 AspGDID:ASPL0000102524 COORDS:Chr1_A_fumigatus_Af293:3892553-3895217W, translated using codon table 1 (872 amino acids) Uncharacterized ORF	Putative phosphoribosyl-AMP cyclohydrolase; no human homolog	25.92	1	19	20	600	1.25589	71	28.4159	1.40456	71	21.846	1.02914	71	10.6229	1.09085	117	16.2863	1.43565	117	18.3868	1.19859	117	26.7277	0.979154	32	18.5422	1.15548	32	11.3381
0.823154	0.306375	0.7057	0.420635	214.333	38.5282	1.16638	0.666039	1.38055	0.408158	214.333	24.6553	0.8749	0.290664	0.996818	0.394404	214.333	28.1031	Afu5g09210	alp2 AspGDID:ASPL0000107990 COORDS:Chr5_A_fumigatus_Af293:2366798-2365176C, translated using codon table 1 (495 amino acids) Verified ORF	Autophagic (vacuolar) serine protease; allergen Asp f 18; predicted signal sequence for secretion; transcript induced by growth on hydrogen peroxide; transcript up-regulated in conidia exposed to neutrophils	25.86	1	11	11	1880	0.7057	217	44.9793	1.38055	217	22.5553	0.996818	217	10.6077	1.29003	232	22.8674	1.42287	232	26.2831	1.19395	232	21.6339	0.473731	194	47.738	0.695709	194	25.1275
0.687295	0.255808	0.723073	0.0913179	12	13.4375	0.494747	0.282517	0.436846	0.202034	12	30.4022	0.776481	0.257967	0.783958	0.138236	12	24.1785	Afu1g11710	Afu1g11710 AspGDID:ASPL0000102235 COORDS:Chr1_A_fumigatus_Af293:3080890-3079981C, translated using codon table 1 (217 amino acids) Uncharacterized ORF	Ribosomal protein L1	25.81	1	6	6	81	0.755306	3	7.59299	0.327985	3	53.7935	0.634658	3	15.089	0.583505	23	23.0635	0.436846	23	25.3386	0.783958	23	38.4578	0.723073	10	9.65609	0.719411	10	12.0745
0.932872	0.347211	0.982405	0.333589	8.66667	13.4913	0.656095	0.374652	0.522179	0.275528	8.66667	9.06201	0.731269	0.242946	0.702421	0.151479	8.66667	15.3849	Afu5g05450	rps1 AspGDID:ASPL0000107624 COORDS:Chr5_A_fumigatus_Af293:1266407-1265371C, translated using codon table 1 (256 amino acids) Uncharacterized ORF	40S ribosomal protein S3Ae; 40S ribosomal protein S1; reacts with rabbit immunosera exposed to A. fumigatus conidia	25.78	1	7	7	67	1.23893	5	16.3401	0.522179	5	7.43334	0.702421	5	11.7738	0.577286	14	15.4357	0.473122	14	13.589	0.596288	14	16.3481	0.982405	7	8.69819	0.972984	7	6.16365
0.809617	0.301336	0.664725	0.432444	10.6667	32.7271	0.620669	0.354422	0.492357	0.322502	10.6667	21.9664	1.61579	0.536806	0.762865	1.63485	10.6667	12.6468	Afu6g05210	Afu6g05210 AspGDID:ASPL0000108976 COORDS:Chr6_A_fumigatus_Af293:1250905-1252499W, translated using codon table 1 (330 amino acids) Verified ORF	Putative NAD-dependent malate dehydrogenase with a predicted role in the citric acid cycle; transcript up-regulated in conidia exposed to neutrophils; phoB-regulated; reacts with rabbit immunosera exposed to A. fumigatus conidia	25.76	1	8	8	88	0.664725	11	33.618	0.492357	11	22.621	0.762865	11	9.1043	0.468223	19	59.9918	0.382071	19	41.4651	0.583777	19	24.7573	1.2959	2	4.57164	0.987578	2	1.81313
0.865826	0.322257	0.856564	0.0790623	22.6667	17.2484	0.768027	0.438569	0.765486	0.0237871	22.6667	9.91667	0.835322	0.277515	0.837647	0.0702066	22.6667	28.5754	Afu5g08930	Afu5g08930 AspGDID:ASPL0000107964 COORDS:Chr5_A_fumigatus_Af293:2293971-2292255C, translated using codon table 1 (462 amino acids) Uncharacterized ORF	Putative isovaleryl-CoA dehydrogenase; ortholog of <i>A. nidulans</i> ivdA; transcript induced by exposure to human airway epithelial cells	25.76	1	12	12	194	0.791803	27	27.9031	0.792983	27	12.7771	0.904337	27	10.6153	0.856564	37	13.2008	0.745613	37	8.05636	0.763982	37	18.1992	0.949111	4	10.6413	0.765486	4	8.91658
0.757966	0.282112	0.526259	0.454703	24	23.0314	0.74795	0.427104	0.444946	0.564984	24	29.798	0.853083	0.283416	0.596425	0.512372	24	23.6463	Afu5g01970	gpdA AspGDID:ASPL0000107377 COORDS:Chr5_A_fumigatus_Af293:503797-505194W, translated using codon table 1 (338 amino acids) Verified ORF	Glyceraldehyde-3-phosphate dehydrogenase; predicted gene pair with AFUA_5G01030; protein induced by hydrogen peroxide; reacts with rabbit immunosera exposed to A. fumigatus conidia: induced by L-tyrosine	25.74	1	9	9	200	0.526259	26	31.5835	0.399104	26	43.581	0.519763	26	20.2385	0.465791	39	20.4073	0.444946	39	24.0041	0.596425	39	20.8766	1.28185	7	17.1035	1.3998	7	21.809
1.24119	0.461965	1.26679	0.576467	20	24.6742	1.24545	0.711195	1.31533	0.480661	20	27.7815	0.921685	0.306207	0.90045	0.283927	20	18.1392	Afu5g13730	Afu5g13730 AspGDID:ASPL0000108426 COORDS:Chr5_A_fumigatus_Af293:3613336-3612257C, translated using codon table 1 (359 amino acids) Uncharacterized ORF	Ortholog of <i>Aspergillus fumigatus A1163</i> : AFUB_061470	25.63	1	5	8	293	1.26679	27	23.8933	1.68735	27	31.8471	0.90045	27	14.3276	1.80443	25	33.4595	1.31533	25	21.7077	1.21563	25	19.1751	0.652346	8	16.6697	0.733681	8	29.7896
0.995879	0.370662	1.07078	0.215274	19.6667	26.4267	0.682846	0.389928	0.550328	0.275897	19.6667	11.2618	0.82601	0.274422	0.780437	0.0891972	19.6667	27.5941	Afu3g08160	tif1 AspGDID:ASPL0000105219 COORDS:Chr3_A_fumigatus_Af293:2095759-2094223C, translated using codon table 1 (406 amino acids) Verified ORF	Eukaryotic translation initiation factor eIF4A; ATP-dependent RNA helicase; protein induced by heat shock; predicted gene pair with AFUA_5G02410	25.62	1	10	10	173	1.1637	12	59.5124	0.550328	12	16.2472	0.768805	12	17.5195	0.75316	36	14.2597	0.498209	36	14.4645	0.780437	36	31.7501	1.07078	11	5.50804	1	11	3.07351
0.874688	0.325555	0.828755	0.237975	171.333	36.3984	2.27509	1.29915	2.64399	0.880476	171.667	42.7845	1.38903	0.46147	1.33582	0.293678	171.667	29.7187	Afu6g08360	Afu6g08360 AspGDID:ASPL0000109193 COORDS:Chr6_A_fumigatus_Af293:1958167-1959214W, translated using codon table 1 (332 amino acids) Uncharacterized ORF	Thiazole biosynthesis enzyme; hypoxia induced protein; induced by gliotoxin exposure	25.6	1	8	8	1493	1.13228	160	27.8119	2.91111	160	43.7864	1.12559	160	17.2313	0.828755	210	30.0369	2.64399	211	62.6043	1.70567	211	49.2903	0.663027	144	51.3465	1.27017	144	21.9629
0.749112	0.278816	0.749112	0.332428	13	23.7531	0.711499	0.406289	0.711499	0.091726	13	18.5909	0.681573	0.226436	0.681573	0.0536208	13	13.5106	Afu4g04410	Afu4g04410 AspGDID:ASPL0000106258 COORDS:Chr4_A_fumigatus_Af293:1247460-1248557W, translated using codon table 1 (319 amino acids) Uncharacterized ORF	Immunoreactive protein; has predicted 3-hydroxyacyl-CoA dehydrogenase activity, coenzyme binding, nucleotide binding activity and a putative role in fatty acid metabolism	25.39	1	7	7	77	0.984174	10	13.8739	0.776359	10	3.13809	0.719488	10	7.21984	0.51405	16	33.6323	0.646639	16	34.0437	0.643657	16	19.8015
0.757151	0.281809	0.681903	0.154787	67.6667	25.5799	1.29386	0.738838	1.5274	0.425116	67.6667	15.6582	0.810583	0.269297	0.78743	0.292051	67.6667	23.0148	Afu5g13180	Afu5g13180 AspGDID:ASPL0000108371 COORDS:Chr5_A_fumigatus_Af293:3458837-3460390W, translated using codon table 1 (391 amino acids) Uncharacterized ORF	Putative agmatinase, phoB-regulated	25.32	1	7	7	603	0.681903	60	23.9526	1.55102	60	14.8837	0.78743	60	15.9023	0.935176	92	14.5234	1.5274	92	20.4157	1.11352	92	15.087	0.654374	51	38.2636	0.803171	51	11.6752
1.24768	0.464381	1.29463	0.0995371	19	19.7238	0.996517	0.569044	0.986033	0.0618235	19	9.72087	1.17919	0.391757	1.15017	0.145074	19	21.6277	Afu6g05320	Afu6g05320 AspGDID:ASPL0000108987 COORDS:Chr6_A_fumigatus_Af293:1274750-1273423C, translated using codon table 1 (320 amino acids) Uncharacterized ORF	Ortholog(s) have inosine nucleosidase activity, nicotinamide riboside hydrolase activity, purine-nucleoside phosphorylase activity	25	1	8	8	160	1.31506	14	28.0468	0.940607	14	8.1306	1.15017	14	8.61129	1.29463	29	19.9199	1.06291	29	11.2203	1.33658	29	25.9589	1.13335	14	11.2047	0.986033	14	9.81174
0.993872	0.369915	0.923178	0.203823	26	17.7648	1.2279	0.701174	1.29079	0.190256	26	14.4603	1.05436	0.350286	1.02067	0.136607	26	19.4455	Afu2g14630	yteR AspGDID:ASPL0000104177 COORDS:Chr2_A_fumigatus_Af293:3830922-3832179W, translated using codon table 1 (384 amino acids) Uncharacterized ORF	Putative cell wall glycosyl hydrolase	25	1	12	12	206	0.923178	43	29.4045	1.01417	43	11.1545	0.937751	43	12.5956	0.834809	25	12.3317	1.29079	25	11.8211	1.02067	25	14.6792	1.22363	10	11.5583	1.37876	10	20.4053
0.866067	0.322347	0.979691	0.268571	23	31.9407	0.541482	0.309204	0.411269	0.232561	23	34.5153	1.34915	0.448223	0.969003	0.806218	23	26.1864	Afu1g05080	Afu1g05080 AspGDID:ASPL0000101677 COORDS:Chr1_A_fumigatus_Af293:1454060-1455134W, translated using codon table 1 (313 amino acids) Uncharacterized ORF	Putative 60S ribosomal protein P0; reacts with rabbit immunosera exposed to A. fumigatus conidia	24.92	1	8	8	205	1.05915	16	40.9235	0.411269	16	25.9958	0.969003	16	11.6668	0.55936	35	28.7181	0.403196	35	41.4506	0.803291	35	27.2135	0.979691	18	26.1805	0.80998	18	36.0997
0.881348	0.328034	0.882212	0.0841786	68	28.6329	0.893673	0.510317	0.79812	0.203572	68	14.114	0.901841	0.299615	0.918894	0.191599	68	24.469	Afu2g01240	invB AspGDID:ASPL0000102955 COORDS:Chr2_A_fumigatus_Af293:290755-292349W, translated using codon table 1 (514 amino acids) Uncharacterized ORF	Predicted invertase, involved in sugar metabolism	24.9	1	14	14	561	0.882212	72	46.9982	0.79812	72	15.5458	1.08434	72	9.64624	0.96509	97	17.0093	1.12744	97	15.4841	0.918894	97	28.6813	0.79674	35	21.891	0.755454	35	11.312
0.42666	0.158801	0.42666	0.0786895	23	37.7185	0.44308	0.253013	0.44308	0.0534894	23	23.7021	0.471414	0.156616	0.471414	0.0690909	23	32.0556	Afu8g05440	atp4 AspGDID:ASPL0000110874 COORDS:Chr8_A_fumigatus_Af293:1265282-1266290W, translated using codon table 1 (274 amino acids) Uncharacterized ORF	Mitochondrial ATPase subunit; hypoxia repressed protein	24.82	1	8	8	121	0.371018	13	57.1865	0.405257	13	17.3639	0.422559	13	38.1603	0.482302	33	18.2505	0.480903	33	30.0403	0.520269	33	25.9509
1.42788	0.531452	1.45223	0.157579	16	29.2731	1.2285	0.701513	1.26518	0.0660609	16	17.4701	1.26662	0.420802	1.24281	0.123107	16	30.3176	Afu5g02180	Afu5g02180 AspGDID:ASPL0000107398 COORDS:Chr5_A_fumigatus_Af293:559098-560286W, translated using codon table 1 (371 amino acids) Uncharacterized ORF	Cysteine synthase (o-acetylserine (thiol)-lyase); transcript induced by exposure to human airway epithelial cells	24.8	1	8	8	132	1.45223	14	46.7694	1.26808	14	15.4123	1.24281	14	19.1573	1.25955	22	24.7465	1.26518	22	19.3891	1.15715	22	49.3111	1.57187	12	16.3034	1.15224	12	17.609
1.26462	0.470688	0.898815	1.04125	48	33.8266	0.795506	0.45426	0.536717	0.592297	48	25.6395	0.540826	0.179676	0.386421	0.281188	48	37.8001	Afu5g01200	cp6 AspGDID:ASPL0000107300 COORDS:Chr5_A_fumigatus_Af293:301514-299899C, translated using codon table 1 (484 amino acids) Uncharacterized ORF	Putative carboxypeptidase S1; predicted signal sequence for secretion; induced by growth on BSA as a sole nitrogen source	24.79	1	10	10	424	0.898815	28	29.223	0.536717	28	13.1654	0.386421	28	37.7062	0.455635	108	47.1773	0.376643	108	49.9236	0.370671	108	56.5274	2.43942	8	25.0794	1.47316	8	13.8295
0.961238	0.357769	0.903368	0.190044	4.66667	7.30575	0.776785	0.44357	0.690208	0.165194	4.66667	16.9868	1.0971	0.364486	1.01753	0.33116	4.66667	11.9985	Afu5g10570	Afu5g10570 AspGDID:ASPL0000108121 COORDS:Chr5_A_fumigatus_Af293:2705752-2704997C, translated using codon table 1 (154 amino acids) Verified ORF	Cofilin	24.68	1	4	4	27	0.903368	2	1.61819	0.690208	2	21.836	0.812978	2	0.130176	0.806856	8	18.5357	0.672875	8	26.423	1.01753	8	23.0981	1.17349	4	1.76335	0.967271	4	2.70125
0.872867	0.324878	0.799998	0.178003	12.3333	20.3825	1.10883	0.633179	1.10094	0.107378	12.3333	19.8624	1.01234	0.336326	0.957166	0.0959132	12.3333	19.563	Afu5g08270	Afu5g08270 AspGDID:ASPL0000107899 COORDS:Chr5_A_fumigatus_Af293:2100834-2100024C, translated using codon table 1 (244 amino acids) Uncharacterized ORF	Putative HAD superfamily hydrolase; hypoxia repressed protein	24.59	1	7	7	88	0.799998	13	22.0106	1.21994	13	20.5067	0.957166	13	11.541	1.07574	16	27.2474	1.10094	16	25.1653	0.956768	16	29.816	0.74286	8	11.8896	1.00562	8	13.9152
1.28999	0.480129	1.24936	0.543122	37	33.6246	1.21863	0.695877	1.36457	0.401934	37	23.8304	0.954539	0.317122	0.880993	0.497293	37	35.9106	Afu3g03080	eng7 AspGDID:ASPL0000104829 COORDS:Chr3_A_fumigatus_Af293:824479-825425W, translated using codon table 1 (285 amino acids) Uncharacterized ORF	Putative endo-1,3(4)-beta-glucanase; predicted gene pair with AFUA_6G14540	24.56	1	5	6	387	1.24936	35	43.6274	1.36457	35	32.2812	0.880993	35	13.8189	1.85228	53	42.553	1.5272	53	25.2685	1.48451	53	23.314	0.768322	23	14.6933	0.764111	23	13.9416
0.922983	0.343531	0.885847	0.116609	13.6667	18.7947	1.01502	0.579609	1.01996	0.115546	13.6667	8.3512	0.983263	0.326665	0.926001	0.136577	13.6667	13.8461	Afu7g05870	pre8 AspGDID:ASPL0000110279 COORDS:Chr7_A_fumigatus_Af293:1438165-1439254W, translated using codon table 1 (282 amino acids) Uncharacterized ORF	Putative proteasome subunit; immunoreactive protein; reacts with rabbit immunosera exposed to A. fumigatus conidia	24.47	1	8	8	80	0.885847	19	29.2351	1.01996	19	7.84358	1.13915	19	12.0369	1.05364	18	22.4311	0.897079	18	13.3659	0.884639	18	18.0541	0.829464	4	4.71774	1.12801	4	3.84407
1.06865	0.397748	1.05749	0.0815105	66.6667	29.5914	1.4518	0.829028	1.45118	0.0208751	66.6667	20.4222	1.06137	0.352613	1.13796	0.133857	66.6667	25.4433	Afu5g14560	Afu5g14560 AspGDID:ASPL0000108505 COORDS:Chr5_A_fumigatus_Af293:3777106-3778435W, translated using codon table 1 (409 amino acids) Uncharacterized ORF	Has domain(s) with predicted cation binding, hydrolase activity, hydrolyzing O-glycosyl compounds activity and role in carbohydrate metabolic process	24.45	1	12	12	544	0.993297	68	51.5413	1.45118	68	26.3472	0.906804	68	8.91967	1.15517	107	23.4124	1.43125	107	28.2498	1.13796	107	29.3803	1.05749	25	13.8206	1.47298	25	6.66964
1.03197	0.384097	0.989267	0.207245	39.6667	21.3172	1.14181	0.652008	1.22366	0.257196	39.6667	18.8105	0.96727	0.321352	0.959059	0.198958	39.6667	20.2959	Afu1g06910	Afu1g06910 AspGDID:ASPL0000101859 COORDS:Chr1_A_fumigatus_Af293:1967290-1966085C, translated using codon table 1 (381 amino acids) Uncharacterized ORF	Ortholog(s) have arabinogalactan endo-1,4-beta-galactosidase activity and role in pectin catabolic process	24.41	1	8	8	326	0.989267	44	27.1385	1.34811	44	10.7079	0.959059	44	11.8186	1.25725	51	18.1741	1.22366	51	16.1782	1.17021	51	17.9305	0.84941	24	18.6389	0.853642	24	29.5454
1.15693	0.430604	1.08073	0.174801	12	18.8501	0.969949	0.553873	0.942694	0.0483756	12	12.0696	1.162	0.386045	1.10786	0.105327	12	12.4681	Afu5g12840	Afu5g12840 AspGDID:ASPL0000108338 COORDS:Chr5_A_fumigatus_Af293:3362965-3361748C, translated using codon table 1 (246 amino acids) Verified ORF	Putative hydroxyacylglutathione hydrolase; conidia-enriched protein; transcript up-regulated in conidia exposed to neutrophils	24.39	1	5	5	104	1.35689	17	31.3415	0.94135	17	6.29604	1.28338	17	7.62397	1.03316	12	16.3434	1.0258	12	21.1977	1.09475	12	7.70158	1.08073	7	8.86547	0.942694	7	8.71502
0.475866	0.177115	0.475866	n.a.	11	21.206	0.655512	0.374319	0.655512	n.a.	11	14.8338	0.715588	0.237736	0.715588	n.a.	11	16.1664	Afu6g04620	Afu6g04620 AspGDID:ASPL0000108916 COORDS:Chr6_A_fumigatus_Af293:1076371-1075663C, translated using codon table 1 (123 amino acids) Uncharacterized ORF	Putative NADH-ubiquinone oxidoreductase B14 subunit; involved in oxidative phosphorylation; induced by exposure to artemisinin	24.39	1	3	3	26										0.475866	11	21.206	0.655512	11	14.8338	0.715588	11	16.1664
0.72879	0.271253	0.554112	0.384182	20.3333	33.3034	0.619379	0.353686	0.542187	0.20751	20.3333	22.3662	0.675334	0.224363	0.632025	0.20624	20.3333	19.1031	Afu2g09960	ssc70 AspGDID:ASPL0000103712 COORDS:Chr2_A_fumigatus_Af293:2553995-2551772C, translated using codon table 1 (661 amino acids) Verified ORF	Putative mitochondrial Hsp70 chaperone; reacts with rabbit immunosera exposed to A. fumigatus conidia; hypoxia induced protein	24.36	1	15	16	173	0.554112	14	20.7772	0.542187	14	13.0072	0.632025	14	11.119	0.462983	46	45.8296	0.461527	46	31.7252	0.494188	46	27.0872	1.16927	1		0.854422	1
1.24212	0.462313	1.19343	0.16372	14	20.5918	1.35641	0.774555	1.23386	0.223041	14	15.0857	1.20321	0.399736	1.19449	0.304369	14	20.2917	Afu8g04090	codA AspGDID:ASPL0000110744 COORDS:Chr8_A_fumigatus_Af293:888631-890353W, translated using codon table 1 (542 amino acids) Verified ORF	Putative choline oxidase; AFUB_083470 choA ortholog	24.35	2	11	11	111	1.10827	20	20.7115	1.61386	20	24.7154	0.903288	20	11.5502	1.42466	16	29.7115	1.22151	16	11.8921	1.19449	16	20.8512	1.19343	6	11.3524	1.23386	6	8.64958
1.7851	0.664407	1.42846	0.832448	130.333	53.9282	0.833663	0.476049	0.804635	0.126915	130.333	22.3038	1.08103	0.359146	1.14189	0.146377	130.333	36.1883	Afu6g04740	act1 AspGDID:ASPL0000108928 COORDS:Chr6_A_fumigatus_Af293:1114434-1113100C, translated using codon table 1 (393 amino acids) Verified ORF	Actin	24.17	1	9	9	1035	2.73645	96	78.3793	0.804635	96	19.1095	1.18716	96	26.7239	1.19039	142	53.8623	0.723776	142	20.317	1.14189	142	39.7202	1.42846	153	29.5429	0.972576	153	27.4848
0.979604	0.364605	0.969102	0.0259193	29.6667	25.653	1.1264	0.643214	1.12369	0.0391252	29.6667	9.06514	1.07051	0.355651	1.11245	0.102432	29.6667	15.4306	Afu2g09650	Afu2g09650 AspGDID:ASPL0000103682 COORDS:Chr2_A_fumigatus_Af293:2480020-2481781W, translated using codon table 1 (469 amino acids) Uncharacterized ORF	Aspartate transaminase; induced by L-tyrosine; transcript up-regulated in conidia exposed to neutrophils	24.09	1	12	12	242	0.960584	36	35.522	1.08871	36	10.9304	0.953766	36	10.0901	1.00913	41	10.9738	1.16682	41	12.7773	1.11245	41	17.7026	0.969102	12	30.4631	1.12369	12	3.48776
1.27985	0.476356	1.32981	0.427568	164.667	30.7258	1.35196	0.772016	1.14532	0.786771	164.667	25.2349	1.05404	0.35018	1.11095	0.274443	164.667	24.2146	Afu4g06670	aspf7 AspGDID:ASPL0000106382 COORDS:Chr4_A_fumigatus_Af293:1728345-1727533C, translated using codon table 1 (270 amino acids) Uncharacterized ORF	Allergen Asp f 7; transcript induced by voriconazole and by by growth on hydrogen peroxide	24.07	1	6	6	1401	1.68025	75	32.186	2.22143	75	34.9592	1.29557	75	19.431	1.32981	206	23.6188	1.14532	206	12.2451	1.11095	206	24.236	0.8295	213	36.3725	0.689136	213	28.5004
1.06099	0.394896	0.846549	0.381663	11.6667	16.8914	0.815829	0.465865	0.708099	0.213354	11.6667	6.56609	1.51887	0.504606	0.964316	1.06857	11.6667	10.998	Afu5g02910	Afu5g02910 AspGDID:ASPL0000107470 COORDS:Chr5_A_fumigatus_Af293:772100-770907C, translated using codon table 1 (354 amino acids) Uncharacterized ORF	NAP family protein	24.01	1	10	10	87	0.834776	7	26.6853	0.708099	7	5.3866	0.964316	7	3.94094	0.846549	23	20.7112	0.677821	23	10.2394	0.841578	23	27.9996	1.50164	5	3.27766	1.06157	5	4.07223
1.07609	0.400515	1.01871	0.114436	17.6667	28.5029	1.17643	0.671778	1.21215	0.0817063	17.6667	21.5274	1.20649	0.400825	1.16274	0.190536	17.6667	23.5407	Afu5g06710	Afu5g06710 AspGDID:ASPL0000107747 COORDS:Chr5_A_fumigatus_Af293:1646867-1648603W, translated using codon table 1 (475 amino acids) Uncharacterized ORF	Ortholog(s) have cytosol, nucleus localization	24	1	11	11	142	1.20786	6	46.0181	1.21215	6	25.9818	1.04162	6	9.57443	1.01871	37	30.486	1.23419	37	24.1388	1.16274	37	43.3875	1.00169	10	9.00458	1.08294	10	14.4617
0.875825	0.325979	0.954689	0.239972	23.6667	35.6795	0.643444	0.367428	0.590232	0.239577	23.6667	20.7285	0.774368	0.257265	0.575797	0.34847	23.6667	20.8859	Afu5g10560	Afu5g10560 AspGDID:ASPL0000108120 COORDS:Chr5_A_fumigatus_Af293:2704203-2703448C, translated using codon table 1 (196 amino acids) Uncharacterized ORF	Cytochrome c oxidase subunit V	23.98	1	4	4	192	1.06644	14	71.0006	0.590232	14	18.5656	0.575797	14	17.7924	0.606345	52	30.7314	0.434948	52	41.6455	0.570572	52	33.9979	0.954689	5	5.30668	0.905153	5	1.97438
1.21137	0.450867	1.20945	0.0826661	23	23.9129	0.911476	0.520483	0.914451	0.0137736	23	12.6559	1.19727	0.397763	1.20306	0.251201	23	18.7331	Afu3g07810	sdh1 AspGDID:ASPL0000105185 COORDS:Chr3_A_fumigatus_Af293:1970306-1968056C, translated using codon table 1 (647 amino acids) Uncharacterized ORF	Succinate dehydrogenase flavoprotein subunit; role in the citric acid cycle; up-regulated in conidia exposed to neutrophils and during conidial germination; hypoxia repressed protein and transcript; induced by exposure to artemisinin	23.96	1	16	16	184	1.20945	20	24.1824	0.923519	20	17.8684	0.943221	20	8.64024	1.29498	42	31.9428	0.896458	42	12.1791	1.20306	42	28.276	1.12968	7	15.6135	0.914451	7	7.92029
1.49769	0.557434	1.00526	1.11936	67	17.452	0.710597	0.405774	0.568979	0.412264	67	27.2852	0.863902	0.28701	0.915423	0.265163	67	20.7349	Afu3g07410	Afu3g07410 AspGDID:ASPL0000105149 COORDS:Chr3_A_fumigatus_Af293:1863309-1861316C, translated using codon table 1 (598 amino acids) Uncharacterized ORF	Putative isoamyl alcohol oxidase	23.91	1	13	13	586	0.708956	91	25.1523	0.387807	91	39.6442	0.915423	91	10.4188	1.00526	97	9.44978	0.568979	97	32.7972	0.576759	97	33.431	2.77885	13	17.7538	1.175	13	9.41407
0.74104	0.275812	0.756397	0.057377	16.3333	12.8746	0.514718	0.293921	0.59882	0.19235	16.3333	27.3692	1.34796	0.447828	1.53901	0.746066	16.3333	24.7937	Afu5g13920	wos2 AspGDID:ASPL0000108443 COORDS:Chr5_A_fumigatus_Af293:3643780-3644692W, translated using codon table 1 (201 amino acids) Uncharacterized ORF	Putative Hsp90 binding co-chaperone; reacts with rabbit immunosera exposed to A. fumigatus conidia	23.88	1	6	6	139	0.677547	11	15.4572	0.294641	11	33.6076	0.524952	11	22.2106	0.756397	21	7.57991	0.59882	21	19.9415	1.97993	21	29.3144	0.789176	17	15.5868	0.650694	17	28.5584
0.890323	0.331375	0.784875	0.307566	33.6667	27.5266	1.4676	0.838045	1.50825	0.407122	33.6667	17.4345	1.09452	0.363626	0.929635	0.31944	33.6667	23.1487	Afu2g12680	Afu2g12680 AspGDID:ASPL0000103981 COORDS:Chr2_A_fumigatus_Af293:3258755-3258198C, translated using codon table 1 (185 amino acids) Uncharacterized ORF	Ortholog of <i>A. nidulans FGSC A4</i> : AN7941, <i>A. fumigatus Af293</i> : Afu7g00370, <i>A. niger CBS 513.88</i> : An03g01770, <i>Aspergillus sydowii</i> : Aspsy1_0156290 and <i>Aspergillus terreus NIH2624</i> : ATET_07370	23.78	1	4	4	297	0.784875	49	28.4124	1.04167	49	13.56	0.929635	49	9.18694	0.649351	37	40.2891	1.85287	37	16.8288	0.891206	37	25.0832	1.23674	15	13.8784	1.50825	15	21.9148
1.06257	0.395486	1.03657	0.209856	53	29.7257	1.04253	0.595321	1.00931	0.0787148	53	14.9097	0.952023	0.316287	0.975441	0.124298	53	15.0372	Afu8g06880	Afu8g06880 AspGDID:ASPL0000111015 COORDS:Chr8_A_fumigatus_Af293:1689951-1688865C, translated using codon table 1 (324 amino acids) Uncharacterized ORF	Ortholog(s) have pectinesterase activity and role in pectin catabolic process	23.77	1	6	6	471	0.86693	64	46.4442	1.00931	64	14.8183	0.975441	64	12.8001	1.28422	75	18.2665	1.13241	75	18.8828	1.06295	75	18.7476	1.03657	20	24.4665	0.985874	20	11.0281
1.47222	0.547955	1.36312	0.903998	47.3333	38.2409	1.13475	0.647981	1.12804	0.582814	47.3333	28.7003	1.10392	0.366752	1.10733	0.462235	47.3333	27.275	Afu2g14750	Afu2g14750 AspGDID:ASPL0000104189 COORDS:Chr2_A_fumigatus_Af293:3886395-3887418W, translated using codon table 1 (324 amino acids) Uncharacterized ORF	Putative endo-arabinase; transcript downregulated in response to voriconazole	23.77	1	6	6	425	1.36312	44	21.6353	1.72089	44	26.5256	1.10733	44	7.18204	2.42582	66	72.6832	1.12804	66	26.045	1.56445	66	33.5036	0.627727	32	20.4041	0.555323	32	33.5304
1.02792	0.382587	1.08167	0.164003	49.6667	28.1227	1.32576	0.757054	1.34583	0.0444078	49.6667	24.0957	0.99959	0.332089	0.958639	0.103101	49.6667	20.9544	Afu3g09070	Afu3g09070 AspGDID:ASPL0000105306 COORDS:Chr3_A_fumigatus_Af293:2312633-2310513C, translated using codon table 1 (673 amino acids) Uncharacterized ORF	Ortholog(s) have extracellular region localization	23.77	1	15	15	443	1.1583	66	43.4493	1.35659	66	22.2897	0.958639	66	11.1743	0.843784	71	20.6424	1.34583	71	31.78	0.923256	71	36.2814	1.08167	12	20.2764	1.27486	12	18.2173
2.23816	0.833033	1.76354	1.87568	18.6667	18.4629	0.807255	0.460969	0.579056	0.460434	18.6667	18.203	0.751794	0.249765	0.641069	0.290207	18.6667	17.6157	Afu5g14510	Afu5g14510 AspGDID:ASPL0000108500 COORDS:Chr5_A_fumigatus_Af293:3766445-3765129C, translated using codon table 1 (438 amino acids) Uncharacterized ORF	Ortholog of <i>A. niger CBS 513.88</i> : An06g02470, <i>Aspergillus brasiliensis</i> : Aspbr1_0060254, <i>Neosartorya fischeri NRRL 181</i> : NFIA_072450 and <i>Aspergillus fumigatus A1163</i> : AFUB_062190	23.74	1	9	9	158	1.76354	6	16.6686	0.579056	6	7.82077	0.641069	6	22.5611	0.645377	47	25.7951	0.50549	47	38.6233	0.533249	47	26.4265	4.30555	3	12.9252	1.33722	3	8.1649
0.673624	0.25072	0.759451	0.188163	22.3333	27.3176	0.609073	0.3478	0.583027	0.21441	22.3333	22.5252	0.780176	0.259194	0.608219	0.375841	22.3333	15.6747	Afu2g15710	Afu2g15710 AspGDID:ASPL0000104288 COORDS:Chr2_A_fumigatus_Af293:4150508-4151526W, translated using codon table 1 (317 amino acids) Uncharacterized ORF	Ortholog of <i>A. nidulans FGSC A4</i> : AN10271, <i>A. niger CBS 513.88</i> : An15g05960, <i>A. oryzae RIB40</i> : AO090012000254, <i>Aspergillus clavatus NRRL 1</i> : ACLA_074660 and <i>Aspergillus niger ATCC 1015</i> : 200760-mRNA	23.66	1	8	8	188	0.80357	17	38.2172	0.835316	17	23.0079	1.21123	17	4.41584	0.45785	41	14.7701	0.408875	41	25.0031	0.521075	41	25.9209	0.759451	9	28.9656	0.583027	9	19.5645
1.09929	0.40915	1.05134	0.110305	159.667	25.7584	1.3934	0.795677	1.48417	0.209878	159.667	24.2399	0.999524	0.332067	1.03371	0.162861	159.667	19.9639	Afu1g16700	Afu1g16700 AspGDID:ASPL0000102734 COORDS:Chr1_A_fumigatus_Af293:4548752-4545429C, translated using codon table 1 (1032 amino acids) Uncharacterized ORF	Ortholog(s) have beta-galactosidase activity and role in carbohydrate metabolic process	23.64	1	24	24	1331	1.05134	170	35.973	1.48417	170	29.104	1.14258	170	15.457	1.22545	230	21.7364	1.54261	230	29.0676	1.03371	230	18.8992	1.02107	79	19.5658	1.15341	79	14.5482
0.738599	0.274904	0.881456	0.252494	5.33333	28.6639	0.576001	0.328916	0.473977	0.182882	5.33333	31.0057	1.01014	0.335596	0.763154	0.470383	5.33333	19.1987	Afu1g11130	Afu1g11130 AspGDID:ASPL0000102176 COORDS:Chr1_A_fumigatus_Af293:2932858-2933809W, translated using codon table 1 (200 amino acids) Uncharacterized ORF	60S ribosomal protein L6	23.5	1	5	5	29	0.881456	2	46.9164	0.466891	2	63.0784	0.763154	2	30.4653	0.447064	11	22.4776	0.473977	11	24.6227	0.714705	11	20.3872	0.887279	3	16.5976	0.787136	3	5.31591
0.688945	0.256423	0.688945	0.193453	3	12.1941	0.71386	0.407638	0.71386	0.0366213	3	6.54293	0.5512	0.183123	0.5512	0.0359893	3	11.7428	Afu4g06860	Afu4g06860 AspGDID:ASPL0000106400 COORDS:Chr4_A_fumigatus_Af293:1770590-1770090C, translated using codon table 1 (98 amino acids) Uncharacterized ORF	Ortholog of <i>Aspergillus fumigatus A1163</i> : AFUB_063930	23.47	1	2	2	11	0.552153	2	12.1501	0.687965	2	2.79114	0.576648	2	7.41265	0.825737	4	12.2381	0.739755	4	10.2947	0.525751	4	16.073
1.06396	0.396003	1.0581	0.0719769	26	22.5968	1.31869	0.753015	1.21231	0.186939	26	17.0438	1.06289	0.353121	1.07974	0.0313512	26	15.6972	Afu3g10300	Afu3g10300 AspGDID:ASPL0000105428 COORDS:Chr3_A_fumigatus_Af293:2667473-2665767C, translated using codon table 1 (524 amino acids) Uncharacterized ORF	Putative galactokinase with a role in galactose catabolism; transcript up-regulated in conidia exposed to neutrophils	23.47	1	15	15	208	0.995098	32	40.1877	1.21231	32	23.468	1.08222	32	9.22971	1.0581	35	19.5523	1.53454	35	18.4972	1.07974	35	21.8244	1.13869	11	8.05043	1.20922	11	9.16615
0.962471	0.358228	0.98955	0.0870476	107.667	24.3771	1.09282	0.624035	1.0847	0.202057	107.667	24.0941	1.22933	0.408416	1.2451	0.0576993	107.667	20.4667	Afu6g14330	Afu6g14330 AspGDID:ASPL0000109772 COORDS:Chr6_A_fumigatus_Af293:3648908-3645016C, translated using codon table 1 (1281 amino acids) Uncharacterized ORF	Ortholog(s) have cytosol localization	23.42	1	30	30	920	1.03276	103	26.2778	1.0847	103	26.8504	1.16539	103	15.6101	0.98955	115	18.1177	1.29881	115	29.973	1.27751	115	22.3986	0.865103	105	28.7357	0.894944	105	15.4589
0.901785	0.335641	0.925493	0.174242	11.3333	10.4048	0.809363	0.462173	0.781265	0.0752491	11.3333	13.9654	0.836298	0.277839	0.760133	0.133769	11.3333	12.7484	Afu5g10370	sdh2 AspGDID:ASPL0000108103 COORDS:Chr5_A_fumigatus_Af293:2655836-2654821C, translated using codon table 1 (299 amino acids) Uncharacterized ORF	Iron-sulfur protein subunit of succinate dehydrogenase with a predicted role in the citric acid cycle; transcript up-regulated in conidia exposed to neutrophils; induced by exposure to artemisinin; transcript downregulated by hypoxia	23.41	1	8	8	106	0.716904	9	16.8407	0.752206	9	25.4096	0.760133	9	12.6331	1.06296	19	7.38949	0.781265	19	7.50308	0.758004	19	12.5723	0.925493	6	6.98431	0.894618	6	8.98354
0.873979	0.325291	0.910972	0.224399	19	16.7395	0.666779	0.380753	0.595657	0.20877	19	20.4847	0.770043	0.255828	0.672103	0.262822	19	27.2937	Afu3g08660	idp1 AspGDID:ASPL0000105268 COORDS:Chr3_A_fumigatus_Af293:2219058-2221293W, translated using codon table 1 (501 amino acids) Uncharacterized ORF	Putative isocitrate dehydrogenase; protein induced by heat shock	23.35	1	13	13	151	0.910972	9	19.3549	0.595657	9	27.6583	0.672103	9	22.5765	0.633382	45	30.2023	0.502863	45	28.317	0.570254	45	23.6617	1.07758	3	0.661161	0.901818	3	5.47894
1.08938	0.405461	1.08938	0.131854	27.5	14.1343	1.27887	0.730276	1.27887	0.135104	27.5	10.8625	1.45588	0.483679	1.45588	0.127897	27.5	36.0926	Afu3g06530	sC AspGDID:ASPL0000105064 COORDS:Chr3_A_fumigatus_Af293:1618981-1616721C, translated using codon table 1 (574 amino acids) Uncharacterized ORF	Putative ATP sulfurylase; sulfate adenylyltransferase; reacts with rabbit immunosera exposed to A. fumigatus conidia; hypoxia repressed protein	23.34	1	13	13	161										0.996141	38	16.3447	1.3744	38	9.96868	1.36544	38	22.9165	1.18261	17	11.924	1.18334	17	11.7564
1.63705	0.609305	1.8373	0.772125	150.333	37.5301	1.12029	0.639725	0.97091	0.263374	150.333	22.6985	1.064	0.353488	0.894567	0.422378	150.333	28.6643	Afu1g02780	Afu1g02780 AspGDID:ASPL0000101448 COORDS:Chr1_A_fumigatus_Af293:802462-803663W, translated using codon table 1 (379 amino acids) Uncharacterized ORF	Ortholog(s) have asparaginase activity, role in asparagine catabolic process, cellular response to nitrogen starvation and Golgi apparatus, cell wall-bounded periplasmic space, endoplasmic reticulum, nuclear envelope localization	23.22	1	7	7	1299	2.28933	75	40.2225	1.4244	75	35.471	0.894567	75	14.8244	1.8373	201	48.4356	0.97091	201	15.2935	1.54479	201	46.8944	0.784532	175	23.9323	0.965575	175	17.331
0.898079	0.334261	0.969116	0.272272	37	25.5922	1.31691	0.751997	1.63844	0.597094	37	25.0949	1.06185	0.352775	0.847792	0.381625	37	15.9233	Afu8g06830	Afu8g06830 AspGDID:ASPL0000111010 COORDS:Chr8_A_fumigatus_Af293:1673489-1672440C, translated using codon table 1 (349 amino acids) Uncharacterized ORF	Putative endo-1,4 beta-glucanase, a predicted secreted hydrolase with a fungal cellulose binding domain	23.21	1	6	6	315	0.969116	50	15.287	1.63844	50	19.5855	0.847792	50	8.68078	1.12779	34	18.9112	1.68433	34	35.7474	1.50246	34	25.6563	0.597329	27	42.5785	0.627952	27	19.9519
0.876579	0.326259	0.588847	0.530074	18	22.3887	0.638216	0.364442	0.441491	0.361802	18	16.5441	1.05357	0.350021	0.63037	0.746408	18	17.9981	Afu5g10610	rip1 AspGDID:ASPL0000108125 COORDS:Chr5_A_fumigatus_Af293:2715644-2714448C, translated using codon table 1 (298 amino acids) Uncharacterized ORF	Ubiquinol-cytochrome c reductase iron-sulphur subunit precursor with a predicted role in oxidative phosphorylation; hypoxia induced protein; induced by exposure to artemisinin; SrbA-regulated during hypoxia	23.15	1	6	6	140	0.552592	14	22.1685	0.441491	14	6.8077	0.63037	14	7.87756	0.588847	28	24.8705	0.4174	28	30.8167	0.61493	28	14.7818	1.4883	12	20.1272	1.05576	12	12.0078
0.944919	0.351695	0.8733	0.240582	17.3333	29.3691	1.72372	0.984301	2.00918	0.520424	17.3333	32.7603	1.34521	0.446912	1.19303	0.267953	17.3333	21.7082	Afu2g14540	Afu2g14540 AspGDID:ASPL0000104169 COORDS:Chr2_A_fumigatus_Af293:3807919-3808913W, translated using codon table 1 (290 amino acids) Uncharacterized ORF	Ortholog(s) have cellulase activity and role in glucan catabolic process	23.1	1	7	7	129	1.21318	26	60.6239	2.03894	26	36.5871	1.18799	26	15.9701	0.8733	21	11.6646	2.00918	21	56.0758	1.6546	21	40.1114	0.748278	5	15.8188	1.12303	5	5.61784
1.43507	0.534128	1.10516	0.623536	113.667	26.7768	1.31862	0.752978	1.31995	0.229495	113.667	18.977	0.922215	0.306383	0.916619	0.24515	113.667	27.2168	Afu2g03980	Afu2g03980 AspGDID:ASPL0000103224 COORDS:Chr2_A_fumigatus_Af293:1081853-1083508W, translated using codon table 1 (496 amino acids) Uncharacterized ORF	alpha-1,3-glucanase; secreted protein; calcium induced	22.98	1	9	9	1001	1.0458	108	26.4214	1.54745	108	22.0975	0.916619	108	12.2617	2.15425	154	36.6848	1.31995	154	21.8807	1.17011	154	25.2592	1.10516	79	17.2242	1.08847	79	12.9527
1.20745	0.449407	1.07648	0.371326	74.3333	21.6584	1.04699	0.597863	1.00567	0.0773565	74.3333	13.656	1.05474	0.350411	1.09084	0.0966187	74.3333	28.1521	Afu4g03560	Afu4g03560 AspGDID:ASPL0000106175 COORDS:Chr4_A_fumigatus_Af293:1005898-1004311C, translated using codon table 1 (454 amino acids) Uncharacterized ORF	Has domain(s) with predicted cellulose binding, hydrolase activity, hydrolyzing O-glycosyl compounds, serine-type peptidase activity, role in carbohydrate metabolic process, proteolysis and extracellular region localization	22.91	1	8	8	609	1.07648	79	28.5661	0.999055	79	13.7232	1.09084	79	18.4272	1.62651	100	21.0254	1.13623	100	11.0004	1.12811	100	23.7758	0.919349	44	15.3837	1.00567	44	16.2444
0.516906	0.19239	0.573913	0.145514	59.6667	29.6009	0.540839	0.308837	0.475792	0.154555	59.6667	20.983	0.797281	0.264877	0.93942	0.304045	59.6667	22.6672	Afu1g16600	Afu1g16600 AspGDID:ASPL0000102724 COORDS:Chr1_A_fumigatus_Af293:4513549-4514491W, translated using codon table 1 (262 amino acids) Uncharacterized ORF	Has domain(s) with predicted RNA binding, ribonuclease T2 activity	22.9	1	6	6	494	0.573913	62	31.3773	0.475792	62	23.6078	1.00422	62	13.5008	0.351519	78	43.0362	0.42944	78	19.9172	0.448199	78	32.4061	0.625285	39	14.3893	0.717287	39	19.4239
0.981971	0.365486	1.0096	0.0755895	21	19.1511	1.06013	0.605371	1.04022	0.0831232	21	19.1885	0.998689	0.33179	0.978698	0.0958224	21	20.0618	Afu3g09240	Afu3g09240 AspGDID:ASPL0000105321 COORDS:Chr3_A_fumigatus_Af293:2345488-2346972W, translated using codon table 1 (494 amino acids) Uncharacterized ORF	Has domain(s) with predicted catalytic activity and role in metabolic process	22.87	1	10	10	172	1.03986	31	25.6163	0.988778	31	20.8555	0.978698	31	9.55648	0.896454	25	26.9694	1.04022	25	12.32	1.10293	25	21.2971	1.0096	7	4.86755	1.15141	7	24.39
0.81633	0.303835	0.756567	0.141632	69.3333	38.1302	0.64909	0.370652	0.48284	0.346996	69.3333	26.4533	0.709348	0.235664	0.676466	0.148154	69.3333	28.07	Afu1g06390	tef1 AspGDID:ASPL0000101807 COORDS:Chr1_A_fumigatus_Af293:1831593-1833461W, translated using codon table 1 (494 amino acids) Verified ORF	Putative translation elongation factor EF-1 alpha subunit; protein abundant in conidia; protein induced by heat shock	22.87	1	14	14	546	0.714375	55	40.9559	0.416497	55	40.8033	0.580398	55	28.8705	0.756567	99	29.1238	0.48284	99	29.3513	0.676466	99	27.6722	0.978047	54	44.311	1.04793	54	9.20516
0.92932	0.345889	0.842967	0.189651	227.333	28.3078	1.16637	0.666033	1.18917	0.176756	227.333	15.9397	0.91773	0.304893	0.921497	0.24488	227.333	20.5748	Afu3g07870	Afu3g07870 AspGDID:ASPL0000105191 COORDS:Chr3_A_fumigatus_Af293:1991028-1993517W, translated using codon table 1 (801 amino acids) Uncharacterized ORF	Extracellular serine rich protein; predicted secretory signal sequence; ortholog of <i>A. nidulans</i> AN2954	22.85	1	13	13	1988	0.842967	194	43.0392	0.979313	194	16.1725	1.1607	194	11.6005	1.14678	316	17.4004	1.33061	316	19.0322	0.921497	316	19.7985	0.798212	172	24.4838	1.18917	172	12.6145
0.518463	0.19297	0.518463	0.0822876	22.5	25.4448	0.484631	0.27674	0.484631	6.4718e-05	22.5	17.7203	0.595728	0.197916	0.595728	0.0206239	22.5	22.0823	Afu5g06360	Afu5g06360 AspGDID:ASPL0000107712 COORDS:Chr5_A_fumigatus_Af293:1531695-1530676C, translated using codon table 1 (254 amino acids) Uncharacterized ORF	60S ribosomal protein L8; transcript induced by exposure to human airway epithelial cells	22.83	1	6	6	113	0.576649	7	23.3632	0.484585	7	5.42875	0.581145	7	14.5993	0.460276	38	27.5263	0.484676	38	30.0118	0.610312	38	29.5653
1.10641	0.411802	1.26901	0.402614	29	17.4622	1.17403	0.670413	1.14693	0.388171	29	14.5392	0.889514	0.295519	0.971645	0.296179	29	19.2265	Afu5g12260	tigA AspGDID:ASPL0000108282 COORDS:Chr5_A_fumigatus_Af293:3183118-3184297W, translated using codon table 1 (368 amino acids) Uncharacterized ORF	Putative disulfide isomerase	22.83	1	9	9	246	1.26901	28	33.4056	1.57505	28	17.8619	1.13596	28	20.5998	1.40229	38	13.4175	1.14693	38	15.9263	0.971645	38	18.0422	0.647924	21	5.56339	0.800126	21	9.82936
0.561793	0.209097	0.561793	0.105732	7.5	51.5044	0.445705	0.254512	0.445705	0.0521661	7.5	12.9537	0.573239	0.190445	0.573239	0.0409121	7.5	13.3802	Afu6g12660	Afu6g12660 AspGDID:ASPL0000109609 COORDS:Chr6_A_fumigatus_Af293:3198955-3199723W, translated using codon table 1 (155 amino acids) Uncharacterized ORF	40S ribosomal protein S10b; protein level decreases upon heat shock	22.58	1	5	5	28	0.636557	2	51.9389	0.482592	2	4.8118	0.602168	2	1.56897	0.487029	13	51.0698	0.408818	13	21.0956	0.54431	13	25.1914
0.963169	0.358488	0.941277	0.199465	60.3333	32.4921	1.05583	0.602916	1.04895	0.0205071	60.3333	18.6682	0.958322	0.318379	0.897707	0.108615	60.3333	20.7381	Afu4g03760	Afu4g03760 AspGDID:ASPL0000106195 COORDS:Chr4_A_fumigatus_Af293:1054642-1057888W, translated using codon table 1 (1060 amino acids) Uncharacterized ORF	Putative glycine dehydrogenase	22.55	1	24	24	505	0.775553	84	33.472	1.0789	84	20.6768	1.08372	84	13.1992	1.17268	84	25.9258	1.04895	84	19.992	0.893543	84	31.3803	0.941277	13	38.0784	1.03965	13	15.3359
1.22812	0.457101	0.997163	0.596297	53	32.1443	0.734314	0.419318	0.725092	0.22217	53	19.2827	1.25324	0.41636	1.03509	0.64081	53	24.0879	Afu3g07160	Afu3g07160 AspGDID:ASPL0000105127 COORDS:Chr3_A_fumigatus_Af293:1801136-1799635C, translated using codon table 1 (426 amino acids) Uncharacterized ORF	Putative family 18 chitinase	22.54	1	13	13	448	0.781846	91	57.6485	0.516899	91	21.0035	1.03509	91	10.3694	0.997163	62	12.6541	0.725092	62	22.0037	0.749994	62	25.1555	1.90535	6	26.1304	0.960952	6	14.8409
0.84716	0.31531	0.84716	n.a.	7	10.191	0.685245	0.391298	0.685245	n.a.	7	13.9794	1.04234	0.346292	1.04234	n.a.	7	1.60107	Afu2g08190	Afu2g08190 AspGDID:ASPL0000103539 COORDS:Chr2_A_fumigatus_Af293:2119285-2119740W, translated using codon table 1 (120 amino acids) Uncharacterized ORF	Ortholog(s) have intracellular localization	22.5	1	3	3	19																			0.84716	7	10.191	0.685245	7	13.9794
1.02596	0.381857	1.05163	0.198651	43.3333	24.4194	1.15584	0.660025	1.26976	0.27623	43.3333	18.8358	0.99832	0.331667	0.982014	0.205005	43.3333	24.3427	Afu6g09910	Afu6g09910 AspGDID:ASPL0000109347 COORDS:Chr6_A_fumigatus_Af293:2436291-2438505W, translated using codon table 1 (721 amino acids) Uncharacterized ORF	Has domain(s) with predicted catalytic activity	22.47	1	16	16	356	1.05163	50	43.7359	1.26976	50	23.4678	0.982014	50	10.8216	1.21052	56	13.6657	1.3569	56	23.0197	1.21099	56	21.2018	0.815717	24	15.8566	0.840873	24	10.0199
0.234922	0.0874369	0.234922	0.121697	13	140.974	0.285507	0.163034	0.285507	0.0231199	13	76.012	0.367254	0.122011	0.367254	0.0488586	13	52.7998	Afu1g16280	Afu1g16280 AspGDID:ASPL0000102691 COORDS:Chr1_A_fumigatus_Af293:4427632-4428471W, translated using codon table 1 (196 amino acids) Uncharacterized ORF	Ortholog(s) have proton-transporting ATPase activity, rotational mechanism, structural molecule activity and role in ATP synthesis coupled proton transport, cristae formation, protein complex oligomerization	22.45	1	5	5	70	0.320974	8	43.2475	0.269159	8	66.6128	0.332706	8	49.1341	0.148869	18	238.701	0.301855	18	85.4113	0.401802	18	56.4655
0.971189	0.361473	0.900749	0.362298	73.3333	27.1707	1.22405	0.698973	1.36893	0.337108	73.3333	19.8201	1.00384	0.333502	1.08881	0.244687	73.3333	21.3285	Afu3g11280	Afu3g11280 AspGDID:ASPL0000105526 COORDS:Chr3_A_fumigatus_Af293:2953865-2952141C, translated using codon table 1 (450 amino acids) Uncharacterized ORF	Putative family 18 (class V) chitinase; secreted protein	22.44	1	8	8	631	0.900749	73	28.078	1.36893	73	20.4933	1.08881	73	10.7302	1.36353	76	24.0557	1.4645	76	24.122	1.19472	76	20.9411	0.649283	71	29.3786	0.838722	71	14.8449
0.837549	0.311733	0.805591	0.0863117	72	29.8546	1.16575	0.665684	1.14643	0.138955	72	14.6149	0.971888	0.322886	0.962638	0.174402	72	22.079	Afu3g00340	Afu3g00340 AspGDID:ASPL0000104555 COORDS:Chr3_A_fumigatus_Af293:71186-72734W, translated using codon table 1 (456 amino acids) Uncharacterized ORF	Putative glycosyl hydrolase; predicted gene pair with AFUA_4G02720	22.37	1	9	9	613	0.771775	71	50.1118	1.14643	71	13.9528	1.15073	71	9.84135	0.935282	103	19.0294	1.31336	103	19.3035	0.962638	103	26.4328	0.805591	42	20.4227	1.03748	42	10.5884
1.01358	0.377249	0.981028	0.290861	54.3333	24.7497	0.715441	0.40854	0.713361	0.0877308	54.3333	17.8586	1.1768	0.390962	0.995075	0.386787	54.3333	19.3011	Afu2g06150	pdiA AspGDID:ASPL0000103438 COORDS:Chr2_A_fumigatus_Af293:1746610-1744786C, translated using codon table 1 (517 amino acids) Verified ORF	Putative protein disulfide isomerase; conidial surface associated	22.24	1	12	12	445	0.981028	32	40.0374	0.628768	32	21.7455	0.995075	32	17.2492	1.31934	73	15.3018	0.804193	73	14.7726	1.62098	73	26.4163	0.740358	58	18.9099	0.713361	58	17.0579
0.917451	0.341472	0.967153	0.297103	31.6667	23.9242	1.0096	0.576517	1.08812	0.237131	31.6667	14.0083	1.21348	0.403149	1.20643	0.361938	31.6667	17.1241	Afu6g14470	Afu6g14470 AspGDID:ASPL0000109785 COORDS:Chr6_A_fumigatus_Af293:3678960-3678210C, translated using codon table 1 (234 amino acids) Uncharacterized ORF	Ortholog of <i>A. nidulans FGSC A4</i> : AN5353, <i>A. niger CBS 513.88</i> : An02g05680, <i>A. oryzae RIB40</i> : AO090103000108, <i>Aspergillus wentii</i> : Aspwe1_0131073 and <i>Aspergillus sydowii</i> : Aspsy1_0050268	22.22	1	5	5	263	0.967153	28	42.5877	1.08812	28	10.8232	1.20643	28	11.2587	1.18657	44	10.5181	1.19752	44	13.0138	1.57889	44	26.4922	0.598632	23	18.667	0.743171	23	18.188
0.972093	0.361809	1.03698	0.416345	12.3333	42.9241	1.1083	0.632877	1.12991	0.310077	12.3333	20.9931	0.992519	0.32974	0.928643	0.156662	12.3333	39.9887	Afu5g00600	Afu5g00600 AspGDID:ASPL0000107244 COORDS:Chr5_A_fumigatus_Af293:170037-169273C, translated using codon table 1 (234 amino acids) Uncharacterized ORF	Ortholog(s) have extracellular region localization	22.22	1	3	3	88	0.527115	15	77.847	0.787986	15	32.1841	0.928643	15	16.351	1.35219	16	31.142	1.12991	16	12.2344	1.17103	16	92.6805	1.03698	6	19.7833	1.40701	6	18.5607
0.974464	0.362692	0.871132	0.316007	24.6667	43.3465	1.33443	0.762005	1.27403	0.565254	24.6667	31.8326	0.953235	0.316689	0.826024	0.365544	24.6667	24.0668	Afu2g03110	pho8 AspGDID:ASPL0000103140 COORDS:Chr2_A_fumigatus_Af293:812513-814389W, translated using codon table 1 (607 amino acids) Uncharacterized ORF	Putative alkaline phosphatase, phoB-regulated	22.08	1	12	12	205	0.723059	18	46.5201	1.92746	18	24.8087	0.826024	18	12.5146	1.3292	37	26.8559	1.27403	37	20.5237	1.36539	37	26.1639	0.871132	19	56.6633	0.801804	19	50.1655
1.4877	0.553715	1.14983	0.610798	13.3333	35.2806	1.03277	0.589746	1.12723	0.166004	13.3333	13.1597	1.96892	0.654126	1.94104	0.238671	13.3333	33.1026	Afu4g13120	Afu4g13120 AspGDID:ASPL0000107018 COORDS:Chr4_A_fumigatus_Af293:3436372-3434668C, translated using codon table 1 (358 amino acids) Uncharacterized ORF	Putative glutamine synthetase; protein induced by heat shock and by hydrogen peroxide; transcript induced by exposure to human airway epithelial cells	22.07	1	9	9	108	2.19278	10	68.326	0.841092	10	11.9763	1.94104	10	20.5753	1.14983	4	16.9066	1.12723	4	9.75489	1.74541	4	34.9691	1.12049	26	20.6092	1.12998	26	17.7481
1.0577	0.393671	0.895657	0.322939	91.3333	33.2911	1.47913	0.844631	1.59279	0.250268	91.3333	28.4505	0.93528	0.310724	0.908545	0.228382	91.3333	31.5721	Afu3g01910	Afu3g01910 AspGDID:ASPL0000104710 COORDS:Chr3_A_fumigatus_Af293:471035-472747W, translated using codon table 1 (454 amino acids) Uncharacterized ORF	Putative cellobiohydrolase, a predicted secreted hydrolase with a fungal cellulose binding domain	22.03	1	8	8	796	0.895657	100	34.715	1.59279	100	34.0348	0.908545	100	12.3502	1.42957	132	40.8654	1.65239	132	38.7602	1.17585	132	37.1313	0.847863	42	24.2928	1.1922	42	12.5564
1.1883	0.44228	1.21542	0.292514	44.6667	27.0672	0.910118	0.519707	0.979929	0.168577	44.6667	14.9088	1.07603	0.357484	1.08153	0.0647943	44.6667	23.4116	Afu2g14480	Afu2g14480 AspGDID:ASPL0000104163 COORDS:Chr2_A_fumigatus_Af293:3786767-3788384W, translated using codon table 1 (473 amino acids) Uncharacterized ORF	Ortholog(s) have extracellular region localization	21.99	1	11	11	370	0.883167	47	40.6241	0.717849	47	13.4715	1.13789	47	13.2027	1.46631	71	20.4012	0.979929	71	20.6254	1.00866	71	28.4679	1.21542	16	20.1763	1.03258	16	10.6295
1.43865	0.535459	1.54411	0.52333	80.3333	39.1295	1.07891	0.616096	1.23049	0.264506	80.3333	23.2368	1.12647	0.374243	1.18644	0.334632	80.3333	32.6035	Afu6g13270	exg6 AspGDID:ASPL0000109668 COORDS:Chr6_A_fumigatus_Af293:3365955-3368585W, translated using codon table 1 (804 amino acids) Uncharacterized ORF	Putative beta-1,3-glucanase; highly expressed in biofilm	21.89	1	10	10	706	1.54411	61	36.7609	1.23049	61	28.4055	1.18644	61	19.5221	1.90122	151	44.9091	1.23276	151	23.3157	1.42707	151	24.768	0.870619	29	35.7187	0.773492	29	17.9892
1.02376	0.381038	1.02376	n.a.	13	12.5812	0.729848	0.416768	0.729848	n.a.	13	7.18665	1.10383	0.366721	1.10383	n.a.	13	19.6714	Afu6g12280	Afu6g12280 AspGDID:ASPL0000109572 COORDS:Chr6_A_fumigatus_Af293:3085151-3085931W, translated using codon table 1 (197 amino acids) Uncharacterized ORF	Ortholog(s) have role in mitochondrial respiratory chain complex I assembly and mitochondrial membrane localization	21.83	1	4	4	32										1.02376	13	12.5812	0.729848	13	7.18665	1.10383	13	19.6714
0.935593	0.348224	0.867914	0.1706	19.3333	13.8096	1.0195	0.582166	0.96222	0.127038	19.3333	17.2012	0.976224	0.324327	0.961827	0.183689	19.3333	25.8736	Afu3g08850	Afu3g08850 AspGDID:ASPL0000105286 COORDS:Chr3_A_fumigatus_Af293:2267392-2266676C, translated using codon table 1 (220 amino acids) Uncharacterized ORF	Ortholog(s) have flavin-linked sulfhydryl oxidase activity and role in cellular iron ion homeostasis, cellular response to oxidative stress, protein import into mitochondrial intermembrane space	21.82	1	5	5	136	0.809217	28	14.7414	0.931179	28	22.7302	0.961827	28	15.5421	0.867914	23	20.6735	0.96222	23	18.6201	0.800158	23	32.0903	1.12965	7	6.01381	1.16509	7	10.2532
0.688732	0.256343	0.496554	0.396068	112	42.0058	0.847784	0.484112	0.591847	0.623985	112	28.7548	0.950297	0.315713	1.00639	0.447097	112	32.594	Afu2g01250	Afu2g01250 AspGDID:ASPL0000102956 COORDS:Chr2_A_fumigatus_Af293:293643-295759W, translated using codon table 1 (525 amino acids) Uncharacterized ORF	Putative serine peptidase; predicted signal sequence for secretion; induced by growth on BSA as a sole nitrogen source	21.71	1	11	11	974	0.496554	175	48.559	0.392461	175	34.9029	1.3667	175	14.5232	0.425417	148	53.5334	0.591847	148	30.1359	0.477799	148	49.1804	1.14422	13	23.925	1.55904	13	21.2258
1.29007	0.480161	1.3455	0.23754	26	27.7872	1.21993	0.696618	1.33252	0.352337	26	20.1747	1.42185	0.472376	1.466	0.262716	26	30.3707	Afu5g08120	argJ AspGDID:ASPL0000107884 COORDS:Chr5_A_fumigatus_Af293:2055133-2056632W, translated using codon table 1 (466 amino acids) Uncharacterized ORF	Arginine biosynthesis bifunctional protein; SrbA-regulated during hypoxiano human homolog	21.67	1	10	10	217	1.495	20	40.6657	1.33252	20	25.1918	1.13986	20	21.3515	1.3455	43	19.5385	1.50221	43	20.6415	1.466	43	34.7006	1.02972	15	23.1572	0.825056	15	14.6908
0.478768	0.178195	0.478768	0.288213	9.5	21.8586	0.308399	0.176106	0.308399	0.0571878	9.5	33.4541	0.424231	0.140941	0.424231	0.0931212	9.5	37.235	Afu6g05200	Afu6g05200 AspGDID:ASPL0000108975 COORDS:Chr6_A_fumigatus_Af293:1248660-1249485W, translated using codon table 1 (157 amino acids) Uncharacterized ORF	60S ribosomal protein L28	21.66	1	4	4	48	0.682565	1		0.267961	1		0.490078	1		0.27497	18	21.8586	0.348837	18	33.4541	0.358385	18	37.235
0.854842	0.318169	0.85108	0.633165	185	122.808	0.886133	0.506011	0.384862	0.989645	185	92.9299	1.14714	0.381111	1.42885	0.702655	185	81.7524	Afu4g13750	mep20 AspGDID:ASPL0000107081 COORDS:Chr4_A_fumigatus_Af293:3601083-3599912C, translated using codon table 1 (370 amino acids) Uncharacterized ORF	Putative penicillolysin/deuterolysin metalloprotease; predicted signal sequence for secretion	21.62	1	10	10	1560	0.85108	228	74.4313	0.384862	228	75.2045	1.42885	228	21.478	0.223566	274	267.258	0.247418	274	131.692	0.34735	274	188.928	1.48988	53	26.7343	2.02612	53	71.8932
1.08074	0.402246	1.13103	0.170165	20.6667	24.7612	1.24816	0.712742	1.26444	0.0712308	20.6667	17.8842	1.12474	0.373668	1.17518	0.107305	20.6667	21.9759	Afu6g00290	Afu6g00290 AspGDID:ASPL0000108584 COORDS:Chr6_A_fumigatus_Af293:84363-85706W, translated using codon table 1 (408 amino acids) Uncharacterized ORF	Has domain(s) with predicted catalytic activity, pyridoxal phosphate binding activity and role in biosynthetic process	21.57	1	8	8	170	1.22009	35	35.1813	1.30984	35	17.5649	1.00151	35	13.7544	0.891095	17	7.19361	1.26444	17	13.4368	1.17518	17	25.252	1.13103	10	31.9087	1.1702	10	22.651
0.990044	0.36849	0.905859	0.168171	61.3333	23.7629	0.859886	0.491023	0.771011	0.247153	61.3333	17.8496	0.899728	0.298913	0.785253	0.255404	61.3333	21.5503	Afu3g02880	Afu3g02880 AspGDID:ASPL0000104809 COORDS:Chr3_A_fumigatus_Af293:769215-771717W, translated using codon table 1 (813 amino acids) Uncharacterized ORF	Has domain(s) with predicted catalytic activity	21.53	1	16	16	511	0.88059	109	50.0827	0.66946	109	19.1628	1.19234	109	17.2121	0.905859	66	14.769	0.771011	66	19.4207	0.721588	66	37.2262	1.18368	9	6.43688	1.13919	9	14.9652
0.966382	0.359684	0.829044	0.345651	141.667	27.9713	0.927097	0.529403	0.954691	0.144092	141.667	16.0632	0.847328	0.281504	0.831162	0.168582	141.667	23.3668	Afu3g13240	Afu3g13240 AspGDID:ASPL0000105719 COORDS:Chr3_A_fumigatus_Af293:3514654-3516036W, translated using codon table 1 (460 amino acids) Uncharacterized ORF	Aldose 1-epimerase	21.52	1	13	13	1146	0.829044	143	37.041	1.0554	143	19.2426	1.02341	143	10.0904	1.35959	189	19.4779	0.954691	189	13.398	0.831162	189	18.1745	0.710508	93	27.3951	0.771203	93	15.5489
0.364339	0.135605	0.364339	n.a.	24	35.4604	0.326295	0.186325	0.326295	n.a.	24	38.1359	0.554259	0.184139	0.554259	n.a.	24	40.5582	Afu3g10920	stm1 AspGDID:ASPL0000105490 COORDS:Chr3_A_fumigatus_Af293:2843930-2842516C, translated using codon table 1 (304 amino acids) Uncharacterized ORF	Telomere and ribosome associated protein	21.38	1	7	7	71										0.364339	24	35.4604	0.326295	24	38.1359	0.554259	24	40.5582
0.381348	0.141936	0.381348	0.0805934	19.5	39.3801	0.345498	0.197291	0.345498	0.097779	19.5	48.7291	0.389004	0.129237	0.389004	0.0440295	19.5	28.5504	Afu6g03810	Afu6g03810 AspGDID:ASPL0000108836 COORDS:Chr6_A_fumigatus_Af293:840093-839212C, translated using codon table 1 (255 amino acids) Uncharacterized ORF	Putative mitochondrial ATP synthase D chain; hypoxia induced protein	21.18	1	5	5	79	0.32436	11	49.2477	0.276358	11	60.6817	0.357871	11	35.1217	0.438336	28	29.5125	0.414638	28	36.7764	0.420138	28	21.9792
1.24049	0.461705	0.96341	0.694754	16.6667	23.8725	0.948448	0.541595	0.895207	0.485423	16.6667	20.1091	1.12452	0.373593	1.2661	0.329008	16.6667	24.5725	Afu4g01070	Afu4g01070 AspGDID:ASPL0000106025 COORDS:Chr4_A_fumigatus_Af293:289860-290791W, translated using codon table 1 (293 amino acids) Uncharacterized ORF	Putative acid phosphatase, phoB-regulated	21.16	1	5	5	121	0.72703	32	47.5127	0.49184	32	31.1487	1.35903	32	20.3768	0.96341	15	23.4121	0.895207	15	22.603	0.748419	15	53.0096	2.03103	3	0.692809	1.4583	3	6.57564
1.05149	0.391359	0.974702	0.288329	6.33333	14.5249	1.08236	0.618062	1.07265	0.0578915	6.33333	4.072	1.06617	0.354209	1.10796	0.0981458	6.33333	15.5217	Afu5g10090	Afu5g10090 AspGDID:ASPL0000108075 COORDS:Chr5_A_fumigatus_Af293:2598553-2599053W, translated using codon table 1 (166 amino acids) Uncharacterized ORF	Ortholog of <i>Neosartorya fischeri NRRL 181</i> : NFIA_093670, <i>Aspergillus fumigatus A1163</i> : AFUB_057690 and <i>Aspergillus aculeatus ATCC16872</i> : Aacu16872_048392	21.08	1	4	4	47	1.37043	5	10.9721	1.07265	5	1.50845	1.10796	5	4.84933	0.974702	10	26.8622	1.14449	10	9.68588	0.954047	10	37.3123	0.809322	4	5.74033	1.02994	4	1.02165
0.975743	0.363168	0.946942	0.10118	13	59.3497	0.708296	0.404461	0.685341	0.0626868	13	17.9507	0.954477	0.317102	0.888598	0.256527	13	18.225	Afu2g00680	Afu2g00680 AspGDID:ASPL0000102900 COORDS:Chr2_A_fumigatus_Af293:152632-151412C, translated using codon table 1 (375 amino acids) Uncharacterized ORF	Has domain(s) with predicted catalytic activity	21.07	1	7	7	93	1.0882	11	106.241	0.685341	11	17.9377	1.23752	11	13.5721	0.892086	23	10.0746	0.660323	23	22.2035	0.737314	23	16.6757	0.946942	5	61.7337	0.779225	5	13.711
1.10524	0.411367	1.10524	0.0694499	16	44.9708	1.32216	0.754996	1.32216	0.165801	16	20.1938	1.01868	0.338431	1.01868	0.00140753	16	10.7321	Afu1g07130	Afu1g07130 AspGDID:ASPL0000101879 COORDS:Chr1_A_fumigatus_Af293:2022302-2021162C, translated using codon table 1 (271 amino acids) Uncharacterized ORF	Ortholog(s) have mitochondrion localization	21.03	1	6	6	91	1.05613	16	76.1642	1.20492	16	16.8446	1.01768	16	11.1124	1.15435	16	13.7774	1.4394	16	23.5429	1.01967	16	10.3518
1.02498	0.381495	1.05037	0.114636	26.6667	21.4529	1.12444	0.642093	1.11821	0.0685265	26.6667	13.6283	1.04474	0.347089	0.990521	0.103989	26.6667	17.5515	Afu3g01330	Afu3g01330 AspGDID:ASPL0000104653 COORDS:Chr3_A_fumigatus_Af293:326023-325057C, translated using codon table 1 (291 amino acids) Uncharacterized ORF	Class II aldolase/adducin domain protein; transcript up-regulated in conidia exposed to neutrophils	20.96	1	7	7	218	0.899783	39	36.9737	1.19587	39	14.4799	1.16463	39	14.6824	1.05037	29	15.4157	1.11821	29	13.7193	0.979065	29	12.672	1.1248	12	11.9694	1.05924	12	12.6857
1.01003	0.375928	0.98119	0.25891	12	22.4755	0.855219	0.488358	0.859103	0.0169031	12	10.2045	1.04269	0.346409	1.06935	0.0631047	12	13.3634	Afu3g05450	Afu3g05450 AspGDID:ASPL0000104961 COORDS:Chr3_A_fumigatus_Af293:1314948-1313258C, translated using codon table 1 (478 amino acids) Uncharacterized ORF	Putative glutamate carboxypeptidase	20.92	1	9	9	101	0.98119	5	18.9477	0.836712	5	2.9177	1.06935	5	2.41267	1.28215	26	20.3149	0.859103	26	15.2186	1.08809	26	22.2481	0.766741	5	28.1638	0.869842	5	12.4773
0.918264	0.341774	0.87534	0.139045	13.3333	21.3319	1.11171	0.634824	1.11521	0.0534181	13.3333	14.1851	1.12751	0.374588	1.11343	0.0962674	13.3333	24.8507	Afu2g04930	Afu2g04930 AspGDID:ASPL0000103318 COORDS:Chr2_A_fumigatus_Af293:1356339-1357111W, translated using codon table 1 (225 amino acids) Verified ORF	Protein of unknown function identified by mass spectrometry	20.89	1	5	5	88	0.805743	23	41.9021	1.1633	23	20.8908	1.23004	23	12.3346	1.07371	13	5.67267	1.11521	13	15.482	1.03906	13	7.47581	0.87534	4	16.421	1.05663	4	6.18254
n.a.	#VALUE!	n.a.	n.a.	n.a.	n.a.	n.a.	#VALUE!	n.a.	n.a.	n.a.	n.a.	n.a.	#VALUE!	n.a.	n.a.	n.a.	n.a.	Afu1g12110	Afu1g12110 AspGDID:ASPL0000102277 COORDS:Chr1_A_fumigatus_Af293:3205081-3204695C, translated using codon table 1 (91 amino acids) Uncharacterized ORF	Ortholog of <i>A. nidulans FGSC A4</i> : AN10163, <i>A. niger CBS 513.88</i> : An08g04410, <i>Aspergillus wentii</i> : Aspwe1_0154994 and <i>Aspergillus sydowii</i> : Aspsy1_0038225	20.88	1	2	2	2
0.252403	0.0939432	0.252403	n.a.	7	106.616	0.330645	0.188809	0.330645	n.a.	7	55.4102	0.340598	0.113155	0.340598	n.a.	7	52.2236	Afu3g06460	Afu3g06460 AspGDID:ASPL0000105057 COORDS:Chr3_A_fumigatus_Af293:1595883-1595178C, translated using codon table 1 (144 amino acids) Uncharacterized ORF	Protein of unknown function; hypoxia induced protein	20.83	1	3	3	19										0.252403	7	106.616	0.330645	7	55.4102	0.340598	7	52.2236
0.536243	0.199588	0.536243	0.0629437	6.5	31.3658	0.446729	0.255097	0.446729	0.0371112	6.5	49.0441	0.603093	0.200363	0.603093	0.113286	6.5	20.1147	Afu5g05630	Afu5g05630 AspGDID:ASPL0000107640 COORDS:Chr5_A_fumigatus_Af293:1313445-1312542C, translated using codon table 1 (154 amino acids) Uncharacterized ORF	60S ribosomal protein L23	20.78	1	3	3	31	0.580751	1		0.420488	1		0.683198	1		0.491735	12	31.3658	0.472971	12	49.0441	0.522988	12	20.1147
0.63398	0.235965	0.577317	0.218127	64	48.6502	0.841821	0.480708	0.778266	0.207293	64	12.6848	0.798603	0.265316	0.738708	0.110546	64	22.955	Afu4g00280	Afu4g00280 AspGDID:ASPL0000105947 COORDS:Chr4_A_fumigatus_Af293:79263-79988W, translated using codon table 1 (241 amino acids) Uncharacterized ORF	Ortholog(s) have extracellular region localization	20.75	1	5	5	551	0.449775	76	104.145	0.673745	76	23.6598	0.926171	76	10.2243	0.577317	78	25.7245	1.07345	78	7.61142	0.73093	78	21.5514	0.874847	38	16.0807	0.778266	38	6.78332
1.24485	0.463328	1.26262	0.115807	21.6667	25.4889	1.0715	0.61186	1.03839	0.1357	21.6667	23.6808	1.1888	0.39495	1.24419	0.136119	21.6667	23.6634	Afu3g01580	Afu3g01580 AspGDID:ASPL0000104678 COORDS:Chr3_A_fumigatus_Af293:397771-395356C, translated using codon table 1 (646 amino acids) Uncharacterized ORF	Putative glucose-methanol-choline (GMC) oxidoreductase; protein induced by hydrogen peroxide; hypoxia induced protein; repressed by gliotoxin exposure	20.74	1	14	14	170	1.35075	14	24.9609	1.22069	14	18.3923	1.24419	14	10.5784	1.26262	40	41.7967	0.955414	40	43.1183	1.28849	40	44.0223	1.12119	11	9.70919	1.03839	11	9.5319
0.688947	0.256424	0.59414	0.400771	8	21.4802	0.558117	0.318703	0.504507	0.225037	8	28.6282	0.596051	0.198023	0.494018	0.187963	8	9.12224	Afu6g12680	Afu6g12680 AspGDID:ASPL0000109611 COORDS:Chr6_A_fumigatus_Af293:3202825-3203845W, translated using codon table 1 (135 amino acids) Uncharacterized ORF	Ortholog(s) have hydrolase activity, role in nucleotide metabolic process and cytoplasm, nucleus localization	20.74	1	4	4	46	0.344081	5	44.0008	0.364727	5	68.2384	0.48117	5	1.7175	0.59414	17	19.6871	0.504507	17	14.5786	0.494018	17	24.4362	1.12862	2	0.752655	0.805118	2	3.06761
0.556497	0.207126	0.556497	0.163585	6	24.3442	0.441547	0.252138	0.441547	0.0860709	6	28.8409	0.683606	0.227111	0.683606	0.016105	6	16.4306	Afu1g06830	rpp1 AspGDID:ASPL0000101851 COORDS:Chr1_A_fumigatus_Af293:1948201-1948863W, translated using codon table 1 (111 amino acids) Uncharacterized ORF	Putative 60s acidic ribosomal protein superfamily member; putative ribosomal stalk protein	20.72	1	2	2	36	0.440825	8	39.6596	0.380685	8	33.5773	0.694994	8	7.99718	0.672169	4	9.02872	0.502408	4	24.1044	0.672218	4	24.8641
1.78108	0.662912	1.43279	1.30639	13.6667	44.1511	1.09397	0.624691	0.889497	0.690705	13.6667	27.0715	1.62489	0.53983	1.35373	0.69453	13.6667	28.8584	Afu8g00550	Afu8g00550 AspGDID:ASPL0000110495 COORDS:Chr8_A_fumigatus_Af293:130427-129558C, translated using codon table 1 (271 amino acids) Verified ORF	Putative methyl transferase; member of the pseurotin A gene cluster; conidia-enriched protein; hypoxia induced protein	20.66	1	5	5	81	1.43279	11	24.5282	0.52858	11	9.54951	1.10685	11	16.9715	0.684141	18	57.9969	0.889497	18	17.2197	1.35373	18	16.6114	3.22632	12	49.9283	1.86382	12	54.4453
0.850295	0.316477	0.633836	0.529764	67	36.7206	0.736763	0.420716	0.559817	0.393666	67	21.5037	0.758845	0.252108	0.67654	0.358537	67	42.6195	Afu4g03490	Afu4g03490 AspGDID:ASPL0000106168 COORDS:Chr4_A_fumigatus_Af293:993110-994967W, translated using codon table 1 (602 amino acids) Verified ORF	Putative secreted protease; sedolisin with tripeptidyl-peptidase activity; predicted signal sequence for secretion; induced by growth on BSA as a sole nitrogen source	20.6	1	10	10	562	0.633836	58	58.8361	0.559817	58	24.2445	0.67654	58	27.5722	0.463036	116	40.0057	0.462621	116	32.7697	0.448616	116	59.5578	1.45401	27	11.32	1.18785	27	7.497
0.362504	0.134923	0.362504	0.143859	14.5	40.4669	0.267612	0.152815	0.267612	0.00727033	14.5	36.2415	0.349944	0.11626	0.349944	0.00795578	14.5	31.1455	Afu4g07435	Afu4g07435 AspGDID:ASPL0000106458 COORDS:Chr4_A_fumigatus_Af293:1932665-1931582C, translated using codon table 1 (166 amino acids) Uncharacterized ORF	60S ribosomal protein L36	20.48	2	5	5	99	0.464227	4	11.4219	0.272753	4	16.5541	0.35557	4	9.73972	0.260781	25	69.5119	0.262471	25	55.9289	0.344318	25	52.5512
1.06958	0.398092	1.05107	0.110304	7.66667	24.2146	1.44176	0.823293	1.44027	0.137755	7.66667	13.1672	1.27097	0.422248	1.3419	0.407394	7.66667	24.4203	Afu2g15420	Afu2g15420 AspGDID:ASPL0000104259 COORDS:Chr2_A_fumigatus_Af293:4075831-4076802W, translated using codon table 1 (269 amino acids) Uncharacterized ORF	Ortholog(s) have extracellular region localization	20.45	1	5	5	59	0.969694	12	56.0473	1.30476	12	19.8528	0.832766	12	14.3952	1.05107	9	11.2685	1.58025	9	11.1866	1.63824	9	50.1014	1.18796	2	5.32794	1.44027	2	8.46216
0.866793	0.322617	0.866793	0.476232	1	n.a.	0.487047	0.27812	0.487047	0.361605	1	n.a.	0.709903	0.235848	0.709903	0.576757	1	n.a.	Afu2g13010	Afu2g13010 AspGDID:ASPL0000104014 COORDS:Chr2_A_fumigatus_Af293:3338370-3338790W, translated using codon table 1 (79 amino acids) Uncharacterized ORF	Putative cytochrome c oxidase polypeptide; protein level decreases upon heat shock; hypoxia induced protein	20.25	1	2	2	2	0.530047	1		0.231354	1		0.302074	1		1.20354	1		0.742741	1		1.11773	1
0.879086	0.327193	0.93115	0.171173	14	29.6494	0.833374	0.475884	0.861707	0.154013	14	11.7227	1.03989	0.345476	1.00049	0.264967	14	9.30232	Afu6g03560	Afu6g03560 AspGDID:ASPL0000108811 COORDS:Chr6_A_fumigatus_Af293:773834-773173C, translated using codon table 1 (203 amino acids) Uncharacterized ORF	Ortholog of <i>A. nidulans FGSC A4</i> : AN0362, <i>A. fumigatus Af293</i> : Afu6g00430, <i>A. niger CBS 513.88</i> : An10g01040, An01g06280 and <i>A. oryzae RIB40</i> : AO090005000897	20.2	1	4	4	103	0.93115	29	57.3362	0.861707	29	9.25996	0.79682	29	9.92514	0.687927	11	24.0194	0.971253	11	22.407	1.32234	11	16.2311	1.01818	2	7.59265	0.667161	2	3.50108
1.45337	0.540939	1.61565	0.82321	36.6667	41.1875	0.752598	0.429758	0.844211	0.267282	36.6667	20.4777	1.4661	0.487076	1.20154	0.902243	36.6667	31.1803	Afu2g14490	Afu2g14490 AspGDID:ASPL0000104164 COORDS:Chr2_A_fumigatus_Af293:3790401-3788830C, translated using codon table 1 (506 amino acids) Uncharacterized ORF	Putative endoglucanase; transcript induced by voriconazole; repressed by exposure to artemisinin	20.16	1	8	8	311	1.61565	1		0.962027	1		1.20154	1		2.18336	59	27.5839	0.844211	59	11.9988	2.47104	59	39.4416	0.561105	50	54.7912	0.451556	50	28.9566
1.20797	0.449603	1.20797	0.416694	20.5	29.3022	0.792982	0.452819	0.792982	0.153331	20.5	17.6063	1.39182	0.462397	1.39182	0.813448	20.5	30.9981	Afu5g02950	Afu5g02950 AspGDID:ASPL0000107474 COORDS:Chr5_A_fumigatus_Af293:789023-790619W, translated using codon table 1 (493 amino acids) Uncharacterized ORF	Ortholog of <i>A. nidulans FGSC A4</i> : AN8167, <i>A. niger CBS 513.88</i> : An09g05040, <i>A. oryzae RIB40</i> : AO090102000494, <i>Aspergillus wentii</i> : Aspwe1_0030018 and <i>Aspergillus sydowii</i> : Aspsy1_0061808	20.08	1	8	8	112										1.50262	22	40.7482	0.901404	22	17.6657	1.96701	22	43.7233	0.913327	19	17.8561	0.68456	19	17.5469
0.868868	0.323389	0.868868	0.396806	6.5	29.1617	0.689249	0.393584	0.689249	0.118577	6.5	18.5586	0.779015	0.258809	0.779015	0.113343	6.5	19.4577	Afu5g06130	Afu5g06130 AspGDID:ASPL0000107690 COORDS:Chr5_A_fumigatus_Af293:1465997-1464574C, translated using codon table 1 (331 amino acids) Uncharacterized ORF	Succinyl-CoA synthetase alpha subunit; hypoxia induced protein	19.94	1	7	7	29	1.14945	8	45.7424	0.773096	8	20.1402	0.85916	8	18.0758	0.588284	5	12.581	0.605402	5	16.977	0.698869	5	20.8396
0.787045	0.292935	0.94051	0.293081	28	39.0434	0.703105	0.401496	0.819991	0.204467	28	29.0075	0.649076	0.21564	0.648336	0.251164	28	37.819	Afu3g13440	Afu3g13440 AspGDID:ASPL0000105739 COORDS:Chr3_A_fumigatus_Af293:3555203-3553971C, translated using codon table 1 (347 amino acids) Uncharacterized ORF	Stomatin family protein; hypoxia induced protein	19.88	1	8	8	234	0.971526	23	38.8236	0.822312	23	23.0872	0.648336	23	30.1757	0.94051	44	16.7899	0.819991	44	45.867	0.900609	44	40.0592	0.449099	17	61.5166	0.467011	17	18.0682
1.00384	0.373626	0.996144	0.0418671	18	16.1305	1.27416	0.727588	1.38851	0.248079	18	22.9854	1.14659	0.380927	1.22506	0.141568	18	21.9372	Afu2g10520	uaZ AspGDID:ASPL0000103767 COORDS:Chr2_A_fumigatus_Af293:2690003-2688975C, translated using codon table 1 (302 amino acids) Uncharacterized ORF	Putative urate oxidase; immunoreactive protein	19.87	1	7	7	152	0.966357	22	30.0658	1.38851	22	23.5627	1.23155	22	23.5064	0.996144	26	13.2243	1.44444	26	33.5693	0.983166	26	17.652	1.04902	6	5.10146	0.98953	6	11.8243
0.80218	0.298568	0.649215	0.423664	2	6.42142	0.539652	0.308159	0.493239	0.210103	2	11.4615	1.03238	0.342983	0.755052	0.727511	2	8.66587	Afu2g10100	aspf8 AspGDID:ASPL0000103725 COORDS:Chr2_A_fumigatus_Af293:2585506-2585100C, translated using codon table 1 (111 amino acids) Uncharacterized ORF	Allergen Asp f 8; putative ribosomal protein P2; transcript induced by growth on hydrogen peroxide and menadione	19.82	1	1	2	42	0.476241	2	12.3682	0.356636	2	5.6016	0.484321	2	5.0442	0.649215	3	0.474676	0.493239	3	17.3215	0.755052	3	12.2875	1.28108	1		0.76908	1
0.831856	0.309614	0.831856	n.a.	10	23.9497	0.679441	0.387983	0.679441	n.a.	10	11.2032	0.851192	0.282788	0.851192	n.a.	10	14.688	Afu1g15140	Afu1g15140 AspGDID:ASPL0000102580 COORDS:Chr1_A_fumigatus_Af293:4071449-4070230C, translated using codon table 1 (323 amino acids) Uncharacterized ORF	Putative mitochondrial phosphate carrier protein; predicted gene pair with AFUA_1G02730	19.81	1	7	7	25										0.831856	10	23.9497	0.679441	10	11.2032	0.851192	10	14.688
0.998414	0.371606	1.08873	0.195799	7	13.8522	1.14836	0.655752	1.17645	0.188207	7	18.7683	1.06659	0.354348	0.964512	0.209432	7	15.2493	Afu8g06350	Afu8g06350 AspGDID:ASPL0000110964 COORDS:Chr8_A_fumigatus_Af293:1524455-1523268C, translated using codon table 1 (395 amino acids) Uncharacterized ORF	Putative esterase family protein; transcript downregulated in response to voriconazole	19.75	1	8	8	46	0.773757	5	15.4505	0.947688	5	19.2446	0.964512	5	9.64224	1.13275	13	22.1854	1.32095	13	35.2544	1.30749	13	34.8658	1.08873	3	3.92084	1.17645	3	1.80594
1.19448	0.444582	1.09956	0.18357	27	29.4576	1.09405	0.624737	1.11133	0.0522982	27	10.959	1.18385	0.393306	1.11624	0.17589	27	38.7014	Afu2g04230	fahA AspGDID:ASPL0000103249 COORDS:Chr2_A_fumigatus_Af293:1174675-1175970W, translated using codon table 1 (431 amino acids) Uncharacterized ORF	Putative fumarylacetoacetate hydrolase:induced by L-tyrosine; immunoreactive protein; repressed by gliotoxin exposure	19.72	1	9	9	217	1.09956	41	44.5683	1.13551	41	15.9215	1.11624	41	12.379	1.07781	38	21.8157	1.11133	38	12.7258	1.0518	38	21.0094	1.40608	2	21.9887	1.03529	2	4.22966
0.478149	0.177965	0.478149	n.a.	9	18.0235	0.365379	0.208643	0.365379	n.a.	9	6.49386	0.420856	0.139819	0.420856	n.a.	9	36.4248	Afu2g10500	Afu2g10500 AspGDID:ASPL0000103765 COORDS:Chr2_A_fumigatus_Af293:2687569-2686778C, translated using codon table 1 (143 amino acids) Uncharacterized ORF	40S ribosomal protein Rps16	19.58	1	3	3	26										0.478149	9	18.0235	0.365379	9	6.49386	0.420856	9	36.4248
0.957922	0.356535	0.932727	0.0501653	22	18.3481	1.05807	0.604192	1.05361	0.0443586	22	16.4323	1.02385	0.34015	1.06652	0.0739321	22	19.5666	Afu2g01040	Afu2g01040 AspGDID:ASPL0000102935 COORDS:Chr2_A_fumigatus_Af293:239825-238336C, translated using codon table 1 (379 amino acids) Uncharacterized ORF	Putative formaldehyde dehydrogenase; transcript up-regulated in conidia exposed to neutrophils	19.53	1	9	9	169	0.925348	17	8.7015	1.10449	17	10.9049	1.06656	17	8.17781	1.01569	34	19.7241	1.01611	34	17.8361	0.938482	34	23.174	0.932727	15	26.6188	1.05361	15	20.5558
1.11244	0.414046	0.922439	0.342683	1.66667	17.6635	0.895838	0.511553	0.83263	0.130493	1.66667	8.08958	0.773258	0.256896	0.744858	0.158475	1.66667	3.12124	Afu4g09870	Afu4g09870 AspGDID:ASPL0000106701 COORDS:Chr4_A_fumigatus_Af293:2564322-2563524C, translated using codon table 1 (118 amino acids) Uncharacterized ORF	Ortholog of <i>Aspergillus fumigatus A1163</i> : AFUB_066980	19.49	1	3	3	9	1.50803	1		0.808985	1		0.744858	1		0.922439	1		0.83263	1		0.944013	1		0.906848	3	17.6635	1.0459	3	8.08958
1.41954	0.528346	1.28295	0.309732	11	10.4811	0.894793	0.510956	0.840694	0.174459	11	5.8118	1.22016	0.405367	1.13586	0.227597	11	13.3622	Afu1g06960	Afu1g06960 AspGDID:ASPL0000101864 COORDS:Chr1_A_fumigatus_Af293:1985804-1987045W, translated using codon table 1 (370 amino acids) Uncharacterized ORF	Putative pyruvate dehydrogenase complex subunit alpha; protein induced by hydrogen peroxide; hypoxia induced protein	19.46	1	9	9	79	1.77408	5	0.578237	0.840694	5	3.08321	1.13586	5	1.38988	1.20158	12	11.8433	0.753792	12	4.56753	1.04673	12	10.343	1.28295	16	19.0218	1.08989	16	9.78465
1.08429	0.403569	1.08085	0.0407272	45.3333	25.1629	1.10744	0.632387	1.08946	0.1018	45.3333	15.8361	1.04255	0.346363	0.888587	0.292417	45.3333	24.2082	Afu2g03610	Afu2g03610 AspGDID:ASPL0000103188 COORDS:Chr2_A_fumigatus_Af293:961023-959122C, translated using codon table 1 (546 amino acids) Uncharacterized ORF	Putative inosine 5'-monophosphate (IMP) dehydrogenase; reacts with rabbit immunosera exposed to A. fumigatus conidia; transcript induced by exposure to human airway epithelial cells; snoRNA Afu-210 encoded within intron 2	19.41	1	9	9	392	1.0454	54	24.3549	1.01583	54	17.7776	1.37978	54	14.3376	1.08085	53	26.2442	1.08946	53	19.9433	0.859288	53	17.3494	1.12663	29	24.8896	1.21704	29	9.78728
0.765435	0.284892	0.765435	0.491464	4.5	19.4123	0.333177	0.190255	0.333177	0.0435274	4.5	3.65887	0.474662	0.157695	0.474662	0.0157833	4.5	12.4793	Afu1g06770	Afu1g06770 AspGDID:ASPL0000101845 COORDS:Chr1_A_fumigatus_Af293:1933600-1932735C, translated using codon table 1 (119 amino acids) Uncharacterized ORF	40S ribosomal protein S26	19.33	1	2	2	17	1.11295	3	16.0617	0.302399	3	1.76175	0.485822	3	11.9788	0.417917	6	22.7628	0.363956	6	5.556	0.463501	6	12.9798
0.739657	0.275298	0.739657	0.448456	3	9.88674	0.708755	0.404723	0.708755	0.295867	3	11.1856	0.726788	0.241458	0.726788	0.370952	3	14.9209	Afu2g17470	Afu2g17470 AspGDID:ASPL0000104464 COORDS:Chr2_A_fumigatus_Af293:4659639-4659187C, translated using codon table 1 (150 amino acids) Uncharacterized ORF	L-PSP endoribonuclease family protein; calcium induced	19.33	1	3	3	6										1.05676	4	11.4371	0.917965	4	5.12456	0.989091	4	8.57372	0.422551	2	8.33642	0.499545	2	17.2466
1.02036	0.379774	1.03141	0.126139	20.6667	17.9766	0.846354	0.483296	0.847713	0.146506	20.6667	16.2714	1.00964	0.335427	1.14037	0.226531	20.6667	31.6635	Afu3g01070	Afu3g01070 AspGDID:ASPL0000104627 COORDS:Chr3_A_fumigatus_Af293:249405-250774W, translated using codon table 1 (383 amino acids) Uncharacterized ORF	Has domain(s) with predicted oxidoreductase activity and role in metabolic process	19.32	1	7	7	167	1.14061	25	20.7318	0.847713	25	9.5936	1.14037	25	10.0297	1.03141	26	14.9009	0.992176	26	10.7681	1.14047	26	11.0242	0.889058	11	18.297	0.699174	11	28.4527
0.979423	0.364537	0.979423	0.371892	3	21.7886	0.845383	0.482742	0.845383	0.221963	3	1.6483	0.859784	0.285642	0.859784	0.215707	3	15.9063	Afu2g15500	Afu2g15500 AspGDID:ASPL0000104267 COORDS:Chr2_A_fumigatus_Af293:4090212-4089707C, translated using codon table 1 (88 amino acids) Uncharacterized ORF	Ortholog(s) have role in mRNA splicing, via spliceosome and U1 snRNP, U2 snRNP, U4/U6 x U5 tri-snRNP complex, U5 snRNP, cytosol localization	19.32	1	2	2	14										0.716455	5	21.7886	0.688432	5	1.6483	0.707256	5	15.9063	1.24239	1		1.00233	1
0.828924	0.308522	0.536996	0.599702	14	36.4893	0.782971	0.447102	0.522783	0.457303	14	30.6578	1.31428	0.436637	0.614391	1.31343	14	45.3039	Afu3g01800	Afu3g01800 AspGDID:ASPL0000104700 COORDS:Chr3_A_fumigatus_Af293:446424-445132C, translated using codon table 1 (399 amino acids) Uncharacterized ORF	Putative GPI anchored dioxygenase	19.3	1	6	6	125	0.536996	7	32.4842	0.51513	7	22.0967	0.614391	7	36.0583	0.431082	19	61.2474	0.522783	19	56.2184	0.499007	19	48.5703	1.5187	16	15.7362	1.311	16	13.6582
0.98072	0.36502	1.09664	0.291701	13.3333	21.7787	0.895278	0.511233	0.774639	0.410038	13.3333	16.3746	0.796168	0.264507	0.788258	0.177331	13.3333	12.7809	Afu1g05630	Afu1g05630 AspGDID:ASPL0000101731 COORDS:Chr1_A_fumigatus_Af293:1617319-1616207C, translated using codon table 1 (266 amino acids) Uncharacterized ORF	40S ribosomal protein S3	19.17	1	6	6	123	1.09664	9	21.4493	0.774639	9	9.92155	0.977321	9	7.67402	0.648878	24	24.7604	0.559092	24	30.5596	0.622924	24	22.622	1.19664	7	19.1263	1.3521	7	8.6426
0.755903	0.281344	0.617661	0.439934	13	32.8126	1.17283	0.669722	1.09278	0.499945	13	17.0608	0.786344	0.261244	0.844908	0.17762	13	21.3879	Afu4g08960	Afu4g08960 AspGDID:ASPL0000106611 COORDS:Chr4_A_fumigatus_Af293:2324887-2326157W, translated using codon table 1 (386 amino acids) Uncharacterized ORF	Putative glycophosphatidylinositol (GPI) anchored protein; predicted adhesin-like protein; calcium downregulated	19.17	1	4	4	117	0.401693	20	32.3362	0.717731	20	12.8489	0.586837	20	12.064	0.617661	14	34.1246	1.70796	14	23.1763	0.844908	14	22.325	1.24835	5	31.977	1.09278	5	15.1572
0.424664	0.158058	0.424664	0.0304225	6.5	16.8839	0.414854	0.236895	0.414854	0.029518	6.5	12.3871	0.498717	0.165687	0.498717	0.04343	6.5	31.2366	Afu4g03880	Afu4g03880 AspGDID:ASPL0000106207 COORDS:Chr4_A_fumigatus_Af293:1090760-1092367W, translated using codon table 1 (251 amino acids) Uncharacterized ORF	60S ribosomal protein L7	19.12	1	5	5	26	0.446176	2	2.78043	0.435726	2	9.30842	0.468007	2	3.08717	0.403152	11	30.9874	0.393981	11	15.4657	0.529427	11	59.3861
1.11509	0.415032	1.06733	0.159194	22	22.1637	1.03108	0.58878	1.03219	0.173621	22	25.9591	1.13714	0.377785	1.04687	0.161923	22	35.5508	Afu6g03520	Afu6g03520 AspGDID:ASPL0000108807 COORDS:Chr6_A_fumigatus_Af293:765294-764308C, translated using codon table 1 (278 amino acids) Uncharacterized ORF	Putative short-chain dehydrogenase/reductase family protein; predicted gene pair with AFUA_4G03680	19.06	1	6	6	171	1.06733	18	25.7471	0.856905	18	18.645	1.04687	18	24.914	0.985243	36	21.0607	1.03219	36	26.7892	1.04047	36	29.1553	1.2927	12	19.6833	1.20414	12	32.4433
1.09032	0.405813	1.05789	0.0645822	59.3333	23.0944	1.40199	0.800582	1.45372	0.193089	59.3333	22.4636	1.24951	0.415118	1.20904	0.190893	59.3333	17.4563	Afu2g15590	Afu2g15590 AspGDID:ASPL0000104276 COORDS:Chr2_A_fumigatus_Af293:4110503-4115286W, translated using codon table 1 (1523 amino acids) Uncharacterized ORF	Putative sulphite reductase	19.04	1	28	28	464	1.16469	45	28.0488	1.45372	45	19.9834	1.08209	45	9.70754	1.04838	112	18.8383	1.56394	112	29.8757	1.20904	112	15.3609	1.05789	21	22.3962	1.1883	21	17.5318
1.21963	0.453941	1.37976	0.382435	13.6667	11.0891	1.17554	0.671271	1.28668	0.206703	13.6667	11.1045	1.18204	0.392704	1.20388	0.436266	13.6667	11.9476	Afu4g00870	Afu4g00870 AspGDID:ASPL0000106006 COORDS:Chr4_A_fumigatus_Af293:241200-240646C, translated using codon table 1 (184 amino acids) Uncharacterized ORF	Ortholog(s) have extracellular region localization	19.02	1	4	4	123	1.49597	4	15.5725	1.3029	4	4.5414	1.20388	4	13.2495	0.783156	23	9.03497	0.937042	23	16.4674	0.735261	23	11.6997	1.37976	14	8.65989	1.28668	14	12.3047
0.854226	0.31794	0.859496	0.0501974	20.3333	25.4105	0.981312	0.560362	0.978866	0.0308677	20.3333	13.302	0.896574	0.297865	0.853902	0.090563	20.3333	10.8986	Afu1g10780	Afu1g10780 AspGDID:ASPL0000102141 COORDS:Chr1_A_fumigatus_Af293:2813802-2815322W, translated using codon table 1 (485 amino acids) Uncharacterized ORF	Glycine cleavage system T protein; SrbA-regulated during hypoxia	18.97	1	10	10	171	0.801601	29	41.0835	1.01333	29	13.2993	1.00059	29	9.86509	0.90158	27	12.4273	0.978866	27	11.4977	0.835229	27	12.4897	0.859496	5	22.7208	0.951741	5	15.1088
1.51001	0.56202	1.49945	0.202548	9.66667	20.8278	1.08826	0.621434	1.08608	0.0816353	9.66667	9.18144	1.76271	0.585617	1.90848	0.577079	9.66667	20.3582	Afu5g06390	Afu5g06390 AspGDID:ASPL0000107715 COORDS:Chr5_A_fumigatus_Af293:1536841-1538186W, translated using codon table 1 (338 amino acids) Uncharacterized ORF	Putative adenosine kinase	18.93	1	7	7	71	1.71763	2	31.3216	1.17097	2	4.05357	1.12672	2	3.59917	1.49945	20	14.8057	1.08608	20	11.7246	2.25292	20	38.5605	1.31295	7	16.3559	1.00774	7	11.7662
4.30394	1.60191	1.21767	5.35209	3.33333	28.0712	0.791225	0.451816	0.788627	0.0422843	3.33333	8.55115	1.5596	0.518138	1.4953	0.458322	3.33333	14.7939	Afu6g11380	Afu6g11380 AspGDID:ASPL0000109487 COORDS:Chr6_A_fumigatus_Af293:2822007-2822646W, translated using codon table 1 (169 amino acids) Uncharacterized ORF	Ortholog(s) have mitochondrion targeting sequence binding, protein channel activity	18.93	1	4	4	11	10.484	2	60.582	0.788627	2	6.18173	2.04667	2	34.4019	1.21767	5	3.83116	0.7503	5	9.12786	1.4953	5	8.29335	1.21014	3	19.8005	0.834749	3	10.3439
0.90601	0.337213	0.897619	0.0178616	18.3333	28.2816	1.01509	0.57965	1.08498	0.138474	18.3333	24.6515	0.936964	0.311283	0.991233	0.159228	18.3333	14.08	Afu2g10360	Afu2g10360 AspGDID:ASPL0000103751 COORDS:Chr2_A_fumigatus_Af293:2651918-2650259C, translated using codon table 1 (509 amino acids) Uncharacterized ORF	Ortholog(s) have kynureninase activity, role in 'de novo' NAD biosynthetic process from tryptophan and cytoplasm, nucleus localization	18.86	1	11	11	137	0.893889	30	35.352	1.10469	30	22.645	1.06196	30	9.81567	0.926522	24	21.2113	1.08498	24	26.6581	0.991233	24	18.3443	0.897619	1		0.8556	1
1.19057	0.443124	1.10694	0.178918	11.3333	18.7245	0.852122	0.486589	0.847763	0.00987661	11.3333	15.8724	1.36169	0.452389	1.14263	0.393218	11.3333	32.8707	Afu1g04820	Afu1g04820 AspGDID:ASPL0000101651 COORDS:Chr1_A_fumigatus_Af293:1367321-1366072C, translated using codon table 1 (350 amino acids) Uncharacterized ORF	D-xylose reductase	18.86	1	8	8	93	1.39598	11	19.3868	0.845174	11	14.745	1.1268	11	3.15049	1.10694	14	12.4827	0.847763	14	11.1637	1.14263	14	19.312	1.06878	9	24.3041	0.863428	9	21.7086
1.57742	0.58711	1.33317	0.55405	19.6667	21.3493	1.00073	0.571448	1.0103	0.165559	19.6667	15.3912	1.94355	0.645698	1.92364	0.545312	19.6667	25.7983	Afu1g04190	pab1 AspGDID:ASPL0000101587 COORDS:Chr1_A_fumigatus_Af293:1197903-1195508C, translated using codon table 1 (753 amino acids) Uncharacterized ORF	Putative polyadenylate-binding protein	18.73	1	14	14	161	2.21163	12	12.3265	0.830589	12	13.5899	1.40847	12	11.0117	1.33317	18	31.6547	1.0103	18	12.9628	1.92364	18	19.5738	1.18747	29	20.0666	1.16129	29	19.6207
1.13792	0.42353	1.14506	0.156951	11.3333	26.6327	0.963028	0.549921	0.959198	0.169901	11.3333	9.17346	1.12545	0.373904	1.03096	0.261009	11.3333	20.3943	Afu4g08600	Afu4g08600 AspGDID:ASPL0000106573 COORDS:Chr4_A_fumigatus_Af293:2225523-2227284W, translated using codon table 1 (550 amino acids) Uncharacterized ORF	Putative aldehyde dehydrogenase (NAD(P)+)	18.73	1	10	10	94	1.29118	4	51.8064	0.795074	4	9.53725	0.924851	4	13.2503	0.977522	22	17.7632	0.959198	22	10.9631	1.03096	22	27.5069	1.14506	8	10.3287	1.13481	8	7.02001
0.924684	0.344164	1.04482	0.279672	39.6667	23.2689	0.663595	0.378934	0.723832	0.159768	39.6667	14.9043	1.17138	0.389161	0.908121	0.675086	39.6667	17.6803	Afu3g00880	Afu3g00880 AspGDID:ASPL0000104608 COORDS:Chr3_A_fumigatus_Af293:201596-202417W, translated using codon table 1 (219 amino acids) Uncharacterized ORF	Putative adhesin protein; MedA regulated transcript; transcript repressed by exposure to human airway epithelial cells	18.72	1	4	4	348	1.12422	27	32.9503	0.723832	27	13.2416	0.667579	27	21.2681	0.605017	46	24.4589	0.482464	46	12.909	0.908121	46	18.5044	1.04482	46	12.3975	0.784487	46	18.5622
0.572051	0.212915	0.572051	0.0798235	12	26.7384	0.467911	0.267193	0.467911	0.00807075	12	24.8726	0.520656	0.172975	0.520656	0.0398054	12	19.3225	Afu8g04320	Afu8g04320 AspGDID:ASPL0000110767 COORDS:Chr8_A_fumigatus_Af293:971190-971939W, translated using codon table 1 (204 amino acids) Uncharacterized ORF	Ortholog(s) have mitochondrion localization	18.63	1	4	4	59	0.515607	13	29.8576	0.473618	13	12.4469	0.548803	13	19.3488	0.628494	11	23.6193	0.462204	11	37.2983	0.492509	11	19.2962
0.88409	0.329055	0.903524	0.0342194	112.667	31.9444	1.12661	0.643329	1.12868	0.106513	112.667	16.7435	0.957806	0.318208	0.95522	0.0371726	112.667	23.5442	Afu6g09307	Afu6g09307 AspGDID:ASPL0000406418 COORDS:Chr6_A_fumigatus_Af293:2222988-2218428C, translated using codon table 1 (1171 amino acids) Uncharacterized ORF	Has domain(s) with predicted cation binding, chitin binding, chitinase activity and role in carbohydrate metabolic process, chitin catabolic process	18.62	1	23	23	954	0.903524	135	47.567	1.01907	135	16.9805	0.95522	135	10.718	0.844578	137	21.2249	1.23207	137	18.0283	0.996204	137	28.4659	0.904167	66	27.0413	1.12868	66	15.2218
0.44531	0.165742	0.44531	n.a.	9	10.3896	0.358402	0.204659	0.358402	n.a.	9	24.6613	0.468547	0.155663	0.468547	n.a.	9	14.7683	Afu1g09440	rps23 AspGDID:ASPL0000102010 COORDS:Chr1_A_fumigatus_Af293:2441556-2442180W, translated using codon table 1 (145 amino acids) Uncharacterized ORF	40S ribosomal protein S23	18.62	1	4	4	13										0.44531	9	10.3896	0.358402	9	24.6613	0.468547	9	14.7683
1.16181	0.432422	1.16858	0.0818227	25.3333	29.8115	1.22466	0.699319	1.1904	0.115265	25.3333	19.4562	1.18501	0.39369	1.18607	0.254822	25.3333	19.6745	Afu3g03020	Afu3g03020 AspGDID:ASPL0000104823 COORDS:Chr3_A_fumigatus_Af293:807813-806164C, translated using codon table 1 (516 amino acids) Uncharacterized ORF	Putative phosphoglucomutase	18.6	1	9	9	206	1.16858	28	42.2499	1.13041	28	18.3742	0.929656	28	9.9815	1.07682	38	16.7547	1.35317	38	22.5155	1.18607	38	27.547	1.24004	10	30.4298	1.1904	10	17.479
0.970665	0.361278	0.828065	0.332254	36	22.2848	1.10122	0.628834	1.12947	0.238415	36	16.9479	1.04816	0.348225	1.10545	0.205464	36	23.4571	Afu4g12850	clxA AspGDID:ASPL0000106991 COORDS:Chr4_A_fumigatus_Af293:3365625-3367567W, translated using codon table 1 (563 amino acids) Verified ORF	Calnexin, ER membrane chaperone involved in folding of glycoproteins directed to the secretory pathway; hypoxia repressed; enriched in dormant conidia	18.47	1	12	12	250	0.828065	24	29.9833	1.32426	24	17.3993	1.10545	24	20.7538	1.35042	56	16.3692	1.12947	56	20.6834	1.2189	56	26.2745	0.733515	28	20.502	0.849943	28	12.761
0.817865	0.304406	0.694039	0.541826	7.33333	9.87306	0.674281	0.385037	0.406914	0.531351	7.33333	31.7122	1.32954	0.441706	0.579211	1.30367	7.33333	7.65115	Afu5g07120	Afu5g07120 AspGDID:ASPL0000107787 COORDS:Chr5_A_fumigatus_Af293:1769812-1771261W, translated using codon table 1 (352 amino acids) Uncharacterized ORF	RNP domain protein; reacts with rabbit immunosera exposed to A. fumigatus conidia	18.47	1	6	6	66	0.694039	2	1.98323	0.329717	2	31.6949	0.579211	2	3.77493	0.34867	17	20.786	0.406914	17	45.139	0.574512	17	14.3771	1.41089	3	6.84993	1.28621	3	18.3027
1.12823	0.419923	1.14574	0.0904961	12.3333	19.9511	1.08674	0.620567	1.13456	0.168935	12.3333	11.5089	1.06134	0.352605	1.06021	0.164742	12.3333	29.7159	Afu6g03530	Afu6g03530 AspGDID:ASPL0000108808 COORDS:Chr6_A_fumigatus_Af293:765935-767608W, translated using codon table 1 (488 amino acids) Uncharacterized ORF	Putative glutamine synthetase; transcript up-regulated in conidia exposed to neutrophils	18.44	1	8	8	107	1.14574	15	21.9358	1.13456	15	7.43552	1.06021	15	18.0848	1.20869	17	11.9948	1.22662	17	22.5292	1.22665	17	17.2679	1.03026	5	25.9226	0.899054	5	4.56203
1.4302	0.532313	1.02478	0.967077	22.3333	34.4708	1.54234	0.880725	1.89778	0.836796	22.3333	22.6384	1.61885	0.537823	1.12896	1.12527	22.3333	16.0525	Afu2g00967	Afu2g00967 AspGDID:ASPL0000366892 COORDS:Chr2_A_fumigatus_Af293:221956-222546W, translated using codon table 1 (196 amino acids) Uncharacterized ORF	Ortholog of <i>A. nidulans FGSC A4</i> : AN7635/binA, AN11904, <i>A. fumigatus Af293</i> : Afu3g02216, Afu7g00610 and <i>A. niger CBS 513.88</i> : An10g00560	18.37	1	3	3	185	1.02478	32	17.6032	2.14273	32	32.3485	1.12896	32	15.1198	2.53399	28	47.5038	1.89778	28	25.6023	2.90602	28	22.7672	0.731811	7	38.3053	0.586493	7	9.96448
0.749951	0.279129	0.749951	0.0597026	11	18.7058	0.729693	0.416679	0.729693	0.0196368	11	6.75099	0.816513	0.271266	0.816513	0.207905	11	22.1086	Afu4g08040	Afu4g08040 AspGDID:ASPL0000106518 COORDS:Chr4_A_fumigatus_Af293:2090716-2089786C, translated using codon table 1 (218 amino acids) Uncharacterized ORF	Ortholog(s) have GTP binding activity	18.35	1	4	4	63	0.792167	8	23.3127	0.743578	8	6.86536	0.963524	8	7.02325	0.707735	14	14.0989	0.715808	14	6.63661	0.669502	14	37.194
0.912626	0.339676	0.926968	0.090154	13	20.8546	1.28663	0.734707	1.39593	0.303942	13	16.85	1.11489	0.370395	1.16157	0.105438	13	34.416	Afu2g00800	pelA AspGDID:ASPL0000102912 COORDS:Chr2_A_fumigatus_Af293:179459-178081C, translated using codon table 1 (378 amino acids) Uncharacterized ORF	PelA protein; putative pectin lyase; predicted gene pairs with AFUA_7G05030 (pectin lyase B) and AFUA_5G10380	18.25	1	4	5	128	0.81616	23	43.3245	0.943151	23	13.9986	0.994169	23	3.8083	0.926968	10	6.08953	1.39593	10	19.8839	1.18893	10	19.8908	0.994748	6	13.1498	1.5208	6	16.6676
0.828235	0.308266	0.802718	0.0727752	48.3333	32.2551	1.2596	0.719272	1.3459	0.158252	48.3333	13.7917	0.860706	0.285949	0.807354	0.103159	48.3333	15.4977	Afu8g07030	man AspGDID:ASPL0000111029 COORDS:Chr8_A_fumigatus_Af293:1724845-1723272C, translated using codon table 1 (466 amino acids) Verified ORF	Putative endo-1,4 beta-mannosidase, a predicted secreted hydrolase with a fungal cellulose binding domain	18.24	1	9	9	408	0.771654	70	48.5272	1.07696	70	15.5244	0.979616	70	9.29745	0.802718	55	13.0712	1.35593	55	15.5848	0.795149	55	19.773	0.910333	20	35.1669	1.3459	20	10.2658
0.963471	0.3586	1.06208	0.273938	40.3333	19.6371	0.540107	0.308419	0.517665	0.104977	40.3333	25.8387	0.820529	0.272601	0.823243	0.15678	40.3333	15.6053	Afu6g02800	Afu6g02800 AspGDID:ASPL0000108735 COORDS:Chr6_A_fumigatus_Af293:570866-570078C, translated using codon table 1 (242 amino acids) Verified ORF	Putative glycosylphosphatidylinositol (GPI)-anchored protein; transcript up-regulated in hyphae upon exposure to neutrophils	18.18	1	3	3	339	1.17445	30	19.2344	0.65449	30	14.9173	0.823243	30	8.00777	1.06208	51	12.7104	0.448167	51	43.8595	0.975935	51	15.6778	0.65388	40	26.9666	0.517665	40	18.7393
1.19013	0.442961	1.19013	0.318725	1.5	3.06976	0.980896	0.560124	0.980896	0.0524084	1.5	7.97446	0.851687	0.282952	0.851687	0.34803	1.5	4.86221	Afu4g04810	srgA AspGDID:ASPL0000106298 COORDS:Chr4_A_fumigatus_Af293:1356975-1356231C, translated using codon table 1 (206 amino acids) Verified ORF	Small Rab family GTPase; GFP-SrgA accumulates preferentially at hyphal tips and to a distinct spot at the apex of young conidiophores; mutants have abnormal conidiophores and display diverse colony morphology phenotypes	17.96	1	2	4	49	1.4155	1		0.943837	1		1.09778	1											0.964756	2	3.06976	1.01795	2	7.97446
1.31504	0.489451	1.46327	0.270257	11.6667	15.9493	1.56022	0.890936	1.73768	0.588393	11.6667	10.9863	1.38008	0.458499	1.40376	0.228391	11.6667	9.076	Afu4g08880	Afu4g08880 AspGDID:ASPL0000106604 COORDS:Chr4_A_fumigatus_Af293:2309557-2308464C, translated using codon table 1 (318 amino acids) Uncharacterized ORF	Ortholog(s) have glucose-6-phosphate 1-epimerase activity and cytoplasm, nucleus localization	17.92	1	6	6	104	1.47874	6	21.4721	2.03945	6	5.92561	1.14078	6	4.12037	1.46327	24	15.7435	1.73768	24	19.5364	1.59571	24	18.2629	1.0031	5	10.6321	0.90352	5	7.49697
0.863067	0.32123	0.863067	0.111827	8	61.2936	0.699333	0.399342	0.699333	0.236037	8	21.8029	0.778597	0.25867	0.778597	0.0629613	8	18.1507	Afu2g03730	Afu2g03730 AspGDID:ASPL0000103199 COORDS:Chr2_A_fumigatus_Af293:997517-996602C, translated using codon table 1 (257 amino acids) Uncharacterized ORF	Putative high affinity copper transporter; transcript up-regulated in hyphae upon exposure to neutrophils	17.9	1	4	4	39	0.783994	6	107.025	0.866236	6	22.9611	0.823117	6	13.3076	0.942141	10	15.5623	0.53243	10	20.6446	0.734076	10	22.9937
1.08842	0.405107	1.09908	0.206086	33.6667	24.372	1.29244	0.738024	1.23581	0.140271	33.6667	11.9044	1.06988	0.355441	1.01119	0.124676	33.6667	16.7938	Afu4g11220	Afu4g11220 AspGDID:ASPL0000106831 COORDS:Chr4_A_fumigatus_Af293:2934889-2930629C, translated using codon table 1 (1359 amino acids) Uncharacterized ORF	Ortholog(s) have xanthine dehydrogenase activity and role in purine nucleobase catabolic process	17.88	1	23	23	271	1.28897	46	46.7818	1.23581	46	15.5531	1.21307	46	14.9793	1.09908	51	16.8602	1.45217	51	16.4224	1.01119	51	24.3544	0.877216	4	9.47389	1.18933	4	3.73771
0.93243	0.347047	1.07784	0.433041	182.333	43.0241	0.980993	0.560179	1.24203	0.476513	182.333	33.0652	1.05211	0.349536	1.2358	0.46574	182.333	24.3869	Afu2g00710	Afu2g00710 AspGDID:ASPL0000102903 COORDS:Chr2_A_fumigatus_Af293:156794-159043W, translated using codon table 1 (630 amino acids) Uncharacterized ORF	Ortholog(s) have alpha-amylase activity, role in carbohydrate catabolic process and cell septum, cell wall-bounded periplasmic space, fungal-type cell wall, hyphal septin band, spitzenkorper localization	17.78	1	10	10	1602	1.07784	145	41.7981	1.24203	145	31.1183	1.2358	145	16.392	1.27405	241	24.8442	1.26995	241	28.8464	1.39799	241	27.1368	0.445398	161	62.43	0.430999	161	39.231
0.98339	0.366014	1.06104	0.170016	16.3333	16.6909	1.16361	0.664459	1.16895	0.0295089	16.3333	15.2042	0.867605	0.288241	0.87314	0.0275166	16.3333	11.3355	Afu1g05520	Afu1g05520 AspGDID:ASPL0000101720 COORDS:Chr1_A_fumigatus_Af293:1577510-1578726W, translated using codon table 1 (383 amino acids) Uncharacterized ORF	Has domain(s) with predicted catalytic activity and role in metabolic process	17.75	1	6	6	128	0.788414	24	13.7892	1.13179	24	14.2209	0.891934	24	9.09591	1.06104	20	28.8475	1.16895	20	12.3928	0.87314	20	16.3581	1.10072	5	7.43594	1.19008	5	18.999
1.60714	0.598171	1.38196	0.725814	24	26.6717	0.61553	0.351488	0.474983	0.318026	24	21.478	0.958097	0.318304	1.02119	0.255901	24	12.6607	Afu4g06640	Afu4g06640 AspGDID:ASPL0000106379 COORDS:Chr4_A_fumigatus_Af293:1719687-1721691W, translated using codon table 1 (627 amino acids) Uncharacterized ORF	Has domain(s) with predicted hydrolase activity	17.7	1	10	10	200	1.38196	17	62.3682	0.391992	17	29.2956	1.02119	17	13.809	1.0206	53	16.9572	0.474983	53	32.3812	0.676552	53	24.17	2.41885	2	0.689572	0.979615	2	2.75716
1.94793	0.725013	2.18237	0.919618	136.667	41.5791	1.34622	0.768737	1.26957	0.152636	136.667	30.4795	1.66353	0.552668	1.3429	0.622844	136.667	32.0074	Afu8g05610	btgE AspGDID:ASPL0000110890 COORDS:Chr8_A_fumigatus_Af293:1318148-1320231W, translated using codon table 1 (616 amino acids) Uncharacterized ORF	Putative cell wall glucanase	17.53	1	11	11	1175	2.72764	100	55.1147	1.52199	100	42.4008	1.3429	100	21.9695	2.18237	153	40.2553	1.2471	153	29.6966	2.38137	153	42.4148	0.93379	157	29.3671	1.26957	157	19.341
0.982496	0.365681	0.74473	0.522321	39.6667	22.2539	1.54278	0.880978	1.43784	0.716598	39.6667	28.5599	1.00032	0.332333	0.779467	0.403984	39.6667	19.6745	Afu1g13940	sun2 AspGDID:ASPL0000102462 COORDS:Chr1_A_fumigatus_Af293:3728312-3729841W, translated using codon table 1 (470 amino acids) Uncharacterized ORF	Predicted adhesin-like protein; novel beta-1,3-glucan modifying enzyme involved in fungal morphogenesis	17.45	1	5	5	340	0.74473	35	14.8343	1.43784	35	35.1219	0.779467	35	21.4672	1.5814	49	27.8708	2.30606	49	40.3763	1.46659	49	24.7936	0.621358	35	24.0566	0.884436	35	10.1815
1.17727	0.438176	1.17849	0.21768	71.6667	27.5246	2.23877	1.27841	2.42277	0.671201	71.6667	46.4839	1.03044	0.342339	1.0265	0.30825	71.6667	30.397	Afu7g01070	Afu7g01070 AspGDID:ASPL0000109903 COORDS:Chr7_A_fumigatus_Af293:283815-285337W, translated using codon table 1 (477 amino acids) Uncharacterized ORF	Has domain(s) with predicted cation binding, hydrolase activity, hydrolyzing O-glycosyl compounds activity and role in carbohydrate metabolic process	17.4	1	7	7	628	1.39434	87	37.2878	2.42277	87	50.2014	1.0265	87	10.0171	1.17849	85	15.6808	2.79878	85	52.4616	1.34064	85	27.2263	0.958986	43	29.6053	1.49476	43	36.7887
0.970792	0.361325	0.911603	0.347677	39.6667	22.2805	1.0556	0.602783	1.21448	0.328425	39.6667	19.3151	0.957911	0.318242	0.89486	0.396551	39.6667	23.6663	Afu3g07040	cps1 AspGDID:ASPL0000105116 COORDS:Chr3_A_fumigatus_Af293:1766621-1764820C, translated using codon table 1 (564 amino acids) Uncharacterized ORF	Putative vacuolar carboxypeptidase; predicted signal sequence for secretion; transcript downregulated in response to voriconazole; induced by growth on BSA as a sole nitrogen source	17.38	1	10	10	325	0.911603	35	20.2107	1.27437	35	10.7264	0.89486	35	13.1795	1.34426	55	17.6404	1.21448	55	17.4926	1.38221	55	20.932	0.656509	29	28.9905	0.677948	29	29.7262
1.10769	0.412277	1.09416	0.0702582	8	6.39763	0.958028	0.547066	0.961941	0.0210878	8	16.3692	1.10098	0.365774	1.1973	0.214027	8	7.15507	Afu2g04200	hppD AspGDID:ASPL0000103246 COORDS:Chr2_A_fumigatus_Af293:1171002-1169626C, translated using codon table 1 (403 amino acids) Verified ORF	4-hydroxyphenylpyruvate dioxygenase involved in the L-tyrosine degradation pathway; induced by L-tyrosine	17.37	1	7	7	65	1.09416	7	8.69985	0.976886	7	26.858	1.24993	7	4.72527	1.04518	15	9.04177	0.935258	15	11.1563	0.855719	15	12.4567	1.18373	2	1.45127	0.961941	2	11.0933
0.852669	0.31736	0.873878	0.0375406	8.66667	28.3313	1.10826	0.632851	1.17857	0.192618	8.66667	21.6894	1.00441	0.333689	1.05166	0.169402	8.66667	20.5986	Afu5g02130	Afu5g02130 AspGDID:ASPL0000107393 COORDS:Chr5_A_fumigatus_Af293:541164-539481C, translated using codon table 1 (447 amino acids) Uncharacterized ORF	Putative alpha-galactosidase	17.23	1	7	7	62	0.809324	15	45.994	0.89036	15	21.8868	1.14516	15	6.05226	0.874805	8	35.1356	1.25584	8	42.7977	0.816392	8	41.8635	0.873878	3	3.86424	1.17857	3	0.383659
1.05251	0.39174	1.06447	0.0929516	8.66667	16.8126	1.08541	0.619806	1.14182	0.172657	8.66667	29.0689	1.13666	0.377626	1.15379	0.0743544	8.66667	8.5763	Afu4g04030	Afu4g04030 AspGDID:ASPL0000106222 COORDS:Chr4_A_fumigatus_Af293:1134140-1133119C, translated using codon table 1 (308 amino acids) Uncharacterized ORF	Histidinol phosphatase; role in histidine biosynthesis; no human homolog	17.21	1	5	5	75	0.954156	7	18.2426	0.891605	7	37.1395	1.05523	7	2.09154	1.06447	18	15.3826	1.22281	18	20.9984	1.15379	18	15.0611	1.1389	1		1.14182	1
0.899299	0.334716	0.899299	0.0868408	9	19.3885	1.05343	0.601541	1.05343	0.098096	9	18.5956	0.876747	0.291278	0.876747	0.103845	9	13.6273	Afu4g13550	Afu4g13550 AspGDID:ASPL0000107061 COORDS:Chr4_A_fumigatus_Af293:3547971-3547002C, translated using codon table 1 (262 amino acids) Uncharacterized ORF	Has domain(s) with predicted nucleotide binding, oxidoreductase activity and role in metabolic process	17.18	1	5	5	51	0.837893	10	25.1675	0.984062	10	27.6861	0.803318	10	7.63079	0.960705	8	13.6095	1.12279	8	9.50515	0.950176	8	19.6237
0.710442	0.264424	0.672135	0.120354	12.3333	25.0869	0.708122	0.404361	0.716644	0.0406345	12.3333	15.7597	0.774528	0.257318	0.816775	0.124551	12.3333	15.9199	Afu2g09130	Afu2g09130 AspGDID:ASPL0000103631 COORDS:Chr2_A_fumigatus_Af293:2344713-2343731C, translated using codon table 1 (268 amino acids) Uncharacterized ORF	Putative NADH-ubiquinone dehydrogenase, 24 kDa subunit; induced by exposure to artemisinin	17.16	1	5	5	105	0.613905	4	38.5398	0.74382	4	8.06489	0.87246	4	10.7406	0.845287	24	12.7587	0.716644	24	27.1896	0.816775	24	23.6493	0.672135	9	23.962	0.663903	9	12.0246
0.938241	0.34921	0.89032	0.104749	21	20.1559	1.0999	0.628078	1.15536	0.0971502	21	15.2501	0.964139	0.320312	0.984494	0.130117	21	18.9848	Afu1g13230	Afu1g13230 AspGDID:ASPL0000102391 COORDS:Chr1_A_fumigatus_Af293:3512785-3515472W, translated using codon table 1 (895 amino acids) Uncharacterized ORF	Ortholog(s) have nucleotidyltransferase activity	17.09	1	15	15	163	0.866025	24	28.959	1.15536	24	15.6953	0.984494	24	15.1572	1.05838	23	11.3028	1.15661	23	16.5286	1.08288	23	18.939	0.89032	16	20.206	0.987721	16	13.5265
0.982849	0.365812	0.982849	0.151898	2.5	1.49052	0.5619	0.320863	0.5619	0.157323	2.5	9.88814	0.641454	0.213107	0.641454	0.168373	2.5	9.1714	Afu6g02960	Afu6g02960 AspGDID:ASPL0000108752 COORDS:Chr6_A_fumigatus_Af293:615290-614806C, translated using codon table 1 (94 amino acids) Uncharacterized ORF	Ortholog(s) have mitochondrion localization	17.02	1	2	2	4	1.09026	1		0.450656	1		0.522397	1		0.875441	4	1.49052	0.673144	4	9.88814	0.760512	4	9.1714
1.21095	0.450711	1.17615	0.174851	17	28.5626	1.25868	0.718747	1.21648	0.258576	17	16.366	1.26876	0.421515	1.2747	0.0626236	17	18.3928	Afu2g04910	pup1 AspGDID:ASPL0000103316 COORDS:Chr2_A_fumigatus_Af293:1350686-1349722C, translated using codon table 1 (272 amino acids) Uncharacterized ORF	Proteasome component	16.91	1	6	6	142	1.40058	27	35.2759	1.53576	27	12.0313	1.20338	27	8.78406	1.17615	18	35.2211	1.21648	18	15.5435	1.2747	18	39.1619	1.05611	6	15.1908	1.0238	6	21.523
0.988242	0.36782	0.941087	0.226671	7	21.7925	0.92424	0.527771	0.842446	0.19327	7	7.28643	1.06913	0.355193	0.864874	0.360925	7	8.22187	Afu1g09930	gcy1 AspGDID:ASPL0000102059 COORDS:Chr1_A_fumigatus_Af293:2570399-2571627W, translated using codon table 1 (349 amino acids) Uncharacterized ORF	Putative glycerol dehydrogenase; protein level decreases upon heat shock; transcript up-regulated in conidia exposed to neutrophils	16.91	1	7	7	55	0.941087	6	49.4589	0.842446	6	6.7043	0.864874	6	14.6533	0.788858	11	9.68801	0.785317	11	12.199	0.856654	11	7.84772	1.23478	4	6.23052	1.14496	4	2.95597
1.18549	0.441233	1.18549	0.261718	6	24.4484	0.791777	0.452131	0.791777	0.10232	6	7.25976	0.937226	0.31137	0.937226	0.0913145	6	12.2365	Afu5g01030	Afu5g01030 AspGDID:ASPL0000107285 COORDS:Chr5_A_fumigatus_Af293:267439-266294C, translated using codon table 1 (332 amino acids) Uncharacterized ORF	Putative glyceraldehyde 3-phosphate dehydrogenase; predicted gene pair with AFUA_5G01970 (gpdA); hypoxia induced protein	16.87	1	5	5	34	1.37055	5	33.7406	0.719426	5	5.61921	1.00179	5	5.99358	1.00042	7	15.1563	0.864129	7	8.90031	0.872657	7	18.4794
2.42972	0.904333	1.7634	1.31315	33.6667	52.0086	0.74308	0.424323	0.695718	0.372683	33.6667	18.8673	0.97758	0.324777	0.867609	0.278543	33.6667	21.844	Afu6g14540	eng6 AspGDID:ASPL0000109792 COORDS:Chr6_A_fumigatus_Af293:3703383-3702416C, translated using codon table 1 (285 amino acids) Uncharacterized ORF	Putative endo-1,3(4)-beta-glucanase; predicted gene pair with AFUA_3G03080	16.84	1	4	5	357	1.58332	36	17.3635	0.396342	36	27.7732	0.867609	36	8.09427	1.7634	60	16.7417	0.695718	60	15.4033	0.77081	60	28.1474	3.94245	5	121.921	1.13718	5	13.4255
0.999862	0.372145	1.0402	0.145809	4	16.7856	0.697699	0.398409	0.579127	0.316799	4	7.47421	1.37129	0.455577	1.33	0.661932	4	10.8453	Afu2g11290	Afu2g11290 AspGDID:ASPL0000103844 COORDS:Chr2_A_fumigatus_Af293:2910595-2909789C, translated using codon table 1 (246 amino acids) Uncharacterized ORF	Orotate phosphoribosyltransferase 1; role in pyrimidine base biosynthesis; no human homolog	16.67	1	4	4	36	1.0402	3	26.7859	0.457289	3	0.637766	0.730968	3	14.1935	0.838129	3	12.8026	0.579127	3	19.28	1.33	3	8.02164	1.12125	6	10.7684	1.05668	6	2.50484
0.751277	0.279622	0.550648	0.355961	16.6667	34.7379	0.708571	0.404617	0.618316	0.287993	16.6667	39.6552	0.673577	0.22378	0.590157	0.183476	16.6667	24.7158	Afu3g11430	Afu3g11430 AspGDID:ASPL0000105541 COORDS:Chr3_A_fumigatus_Af293:2998674-2997540C, translated using codon table 1 (324 amino acids) Uncharacterized ORF	Putative arginase; SrbA-regulated during hypoxia	16.67	1	5	5	154	0.540916	18	23.0031	0.476515	18	23.593	0.546633	18	25.4868	0.550648	31	46.4726	0.618316	31	55.7174	0.590157	31	23.9448	1.16227	1		1.03088	1
0.928079	0.345427	0.912623	0.120369	6	12.1746	0.668431	0.381696	0.677967	0.0723656	6	17.1728	0.802227	0.26652	0.72053	0.197443	6	28.5319	Afu7g01000	Afu7g01000 AspGDID:ASPL0000109896 COORDS:Chr7_A_fumigatus_Af293:269163-267518C, translated using codon table 1 (493 amino acids) Uncharacterized ORF	Putative alcohol dehydrogenase involved in ethanol metabolism; predicted gene pair with AFUA_6G11430 (aldA); increased expression in biofilm; induced by L-tyrosine; induced in neutrophil-exposed conidia; repressed by gliotoxin exposure	16.63	1	4	9	232	0.816183	8	18.226	0.59177	8	28.4146	0.658744	8	3.48628	0.912623	8	7.31852	0.677967	8	10.9796	0.72053	8	7.99538	1.05543	2	10.9792	0.735556	2	12.1242
0.647584	0.241028	0.637471	0.0967231	118.333	36.104	0.902668	0.515453	0.834895	0.121199	118.333	16.2065	0.771927	0.256454	0.654405	0.284412	118.333	28.6617	Afu4g08720	plb1 AspGDID:ASPL0000106588 COORDS:Chr4_A_fumigatus_Af293:2261712-2263773W, translated using codon table 1 (633 amino acids) Uncharacterized ORF	Putative secreted phospholipase B; predicted GPI anchor; transcript induced by lecithin; hypoxia induced protein; induced by exposure to artemisinin	16.59	1	10	10	1015	0.748966	139	39.6099	1.04259	139	20.9142	1.09627	139	11.1614	0.637471	161	24.0914	0.830515	161	16.926	0.654405	161	28.1006	0.556315	55	44.6106	0.834895	55	10.7792
1.12557	0.418935	1.12557	0.19669	17.5	32.1296	1.27063	0.72557	1.27063	0.193515	17.5	21.2115	1.04418	0.346904	1.04418	0.153614	17.5	37.229	Afu1g01300	Afu1g01300 AspGDID:ASPL0000101300 COORDS:Chr1_A_fumigatus_Af293:441786-443030W, translated using codon table 1 (398 amino acids) Uncharacterized ORF	Has domain(s) with predicted poly(beta-D-mannuronate) lyase activity, role in alginic acid catabolic process and periplasmic space localization	16.58	1	5	5	103	1.26466	21	46.1887	1.13379	21	24.1228	0.935561	21	13.2588	0.986494	14	18.0705	1.40746	14	18.3001	1.1528	14	61.1992
0.841699	0.313277	0.841699	0.114336	1.5	26.9939	1.20381	0.687414	1.20381	0.04556	1.5	4.7029	0.941515	0.312795	0.941515	0.090962	1.5	4.28478	Afu3g00590	aspHS AspGDID:ASPL0000104578 COORDS:Chr3_A_fumigatus_Af293:129373-128892C, translated using codon table 1 (139 amino acids) Verified ORF	Asp-hemolysin; hemolytic toxin; highly secreted; enriched in conidia; expression increases in vivo; binds lysophosphatidylcholine	16.55	1	2	2	7	0.922547	2	26.9939	1.17159	2	4.7029	1.00583	2	4.28478	0.760851	1		1.23602	1		0.877195	1
1.37142	0.510439	1.32841	0.365838	26.6667	37.356	0.940821	0.53724	0.917944	0.0624475	26.6667	10.9427	1.14005	0.378753	1.17909	0.0866897	26.6667	23.5018	Afu4g10200	rfeF AspGDID:ASPL0000106734 COORDS:Chr4_A_fumigatus_Af293:2660389-2663660W, translated using codon table 1 (706 amino acids) Uncharacterized ORF	Putative transcription factor; calcium induced	16.43	1	11	11	211	1.75687	5	64.7361	1.01148	5	8.65059	1.0407	5	5.97346	1.32841	45	20.4568	0.893038	45	16.8807	1.17909	45	34.1435	1.02899	30	26.8753	0.917944	30	7.2968
1.23079	0.458093	1.12394	0.203994	16	37.1101	1.16019	0.662504	1.05068	0.264127	16	16.0528	1	0.332226	1.00416	0.10631	16	32.5101	Afu8g06360	Afu8g06360 AspGDID:ASPL0000110965 COORDS:Chr8_A_fumigatus_Af293:1527075-1524862C, translated using codon table 1 (737 amino acids) Uncharacterized ORF	Putative alpha-1,3-glucanase; transcript downregulated in response to voriconazole	16.42	1	12	12	122	1.12394	16	29.2908	1.05068	16	11.9039	0.891672	16	11.0661	1.10241	25	14.9108	1.46145	25	21.1656	1.10417	25	30.9486	1.46601	7	67.1286	0.968422	7	15.0889
0.826051	0.307453	0.826051	0.0304948	10.5	32.0813	0.620524	0.35434	0.620524	0.0143233	10.5	21.6678	0.749353	0.248954	0.749353	0.0707522	10.5	19.4447	Afu4g04750	Afu4g04750 AspGDID:ASPL0000106292 COORDS:Chr4_A_fumigatus_Af293:1339933-1340746W, translated using codon table 1 (189 amino acids) Uncharacterized ORF	NADH-ubiquinone oxidoreductase 21 kda subunit; repressed by exposure to artemisinin	16.4	1	4	4	42	0.847614	3	42.6696	0.630652	3	17.8855	0.699324	3	8.98545	0.804488	18	21.4929	0.610396	18	25.4501	0.799383	18	29.904
1.02682	0.382179	0.963915	0.288605	6.66667	14.4698	0.947358	0.540973	0.895801	0.114617	6.66667	10.4422	0.939089	0.31199	0.842043	0.187353	6.66667	27.0598	Afu2g11020	Afu2g11020 AspGDID:ASPL0000103817 COORDS:Chr2_A_fumigatus_Af293:2831951-2831088C, translated using codon table 1 (287 amino acids) Verified ORF	Putative triose-phosphate isomerase; mutation causes increased azole resistance	16.38	1	5	5	59	0.77486	4	19.3314	1.0787	4	5.87918	0.820168	4	8.65643	1.34169	8	20.0194	0.867573	8	3.62096	1.15506	8	42.2735	0.963915	8	4.05848	0.895801	8	21.8266
0.946897	0.352432	0.930888	0.1099	62.6667	29.4714	1.36707	0.780645	1.48762	0.25435	62.6667	15.5689	0.941234	0.312702	0.938567	0.177511	62.6667	20.5326	Afu1g04260	ENGL1 AspGDID:ASPL0000101593 COORDS:Chr1_A_fumigatus_Af293:1208618-1212183W, translated using codon table 1 (967 amino acids) Verified ORF	Beta-1,3-endoglucanase, associated with cell wall	16.24	1	16	16	531	0.930888	72	43.7181	1.53874	72	17.5834	0.938567	72	11.2789	1.06392	88	22.8725	1.48762	88	23.4912	1.12006	88	28.2618	0.845881	28	21.8237	1.07486	28	5.63222
1.13916	0.423992	1.18649	0.132069	37.3333	23.7182	1.18601	0.677251	1.26728	0.182155	37.3333	19.9661	1.20845	0.401477	1.1719	0.198895	37.3333	21.1333	Afu2g10220	Afu2g10220 AspGDID:ASPL0000103737 COORDS:Chr2_A_fumigatus_Af293:2614914-2613590C, translated using codon table 1 (382 amino acids) Uncharacterized ORF	Putative glycerol dehydrogenase; transcript induced by exposure to human airway epithelial cells	16.23	1	7	7	316	1.18649	37	34.1033	1.31339	37	28.4081	1.03036	37	9.62734	1.24105	48	25.7715	1.26728	48	19.185	1.1719	48	27.2497	0.989951	27	11.2797	0.977367	27	12.3053
1.22325	0.45529	1.2163	0.284615	1.66667	2.47338	0.739325	0.422179	0.750617	0.116947	1.66667	2.92984	0.960536	0.319115	0.843264	0.242212	1.66667	2.5438	Afu6g04430	Afu6g04430 AspGDID:ASPL0000108897 COORDS:Chr6_A_fumigatus_Af293:1013586-1012672C, translated using codon table 1 (228 amino acids) Uncharacterized ORF	Ortholog(s) have acireductone dioxygenase (Ni2+-requiring) activity, role in L-methionine biosynthetic process from methylthioadenosine and cytosol, nucleus localization	16.23	1	4	4	22	0.94218	1		0.850217	1		0.79928	1		1.2163	2	1.66758	0.750617	2	5.44864	1.23906	2	3.19391	1.51128	2	3.27917	0.617141	2	0.411045
0.798928	0.297358	0.893992	0.174478	13.3333	30.8257	0.6476	0.369801	0.671597	0.058031	13.3333	17.2879	0.926669	0.307863	0.982359	0.138165	13.3333	11.1124	Afu1g15250	Afu1g15250 AspGDID:ASPL0000102591 COORDS:Chr1_A_fumigatus_Af293:4105886-4107020W, translated using codon table 1 (333 amino acids) Uncharacterized ORF	Ortholog of <i>A. nidulans FGSC A4</i> : AN0861, <i>A. oryzae RIB40</i> : AO090005001206, <i>Aspergillus wentii</i> : Aspwe1_0051149, <i>Aspergillus sydowii</i> : Aspsy1_0122516 and <i>Aspergillus terreus NIH2624</i> : ATET_00827	16.22	1	6	6	113	0.905229	11	56.2104	0.671597	11	35.391	0.982359	11	4.38244	0.597563	23	24.6837	0.581419	23	15.2135	0.76935	23	13.0173	0.893992	6	11.5831	0.689784	6	1.25915
1.19648	0.445324	1.20171	0.0613982	12.3333	24.1653	1.37398	0.784586	1.5304	0.402985	12.3333	19.0917	1.01951	0.338707	0.993471	0.163145	12.3333	24.9115	Afu1g01540	Afu1g01540 AspGDID:ASPL0000101324 COORDS:Chr1_A_fumigatus_Af293:488384-486857C, translated using codon table 1 (439 amino acids) Uncharacterized ORF	Ortholog(s) have extracellular region localization	16.17	1	7	7	101	1.20171	16	42.2673	1.5304	16	21.7572	0.993471	16	11.9327	1.25509	19	19.3753	1.6753	19	27.7967	1.19411	19	27.9395	1.13263	2	10.8532	0.916233	2	7.72103
0.647697	0.24107	0.717667	0.276662	39	28.9009	0.582983	0.332903	0.612092	0.296151	39	18.1551	0.903046	0.300015	1.15011	0.482803	39	15.0039	Afu2g13110	cycA AspGDID:ASPL0000104025 COORDS:Chr2_A_fumigatus_Af293:3368165-3367112C, translated using codon table 1 (235 amino acids) Verified ORF	Cytochrome c; transcript derepressed during iron starvation in hapX mutant; SrbA-regulated during hypoxia; loss of cycA results in increased levels of AoxA activity, delayed germination and reduced growth in normoxia and hypoxia	16.17	1	4	4	303	0.342768	32	43.3771	0.273352	32	22.0672	0.346711	32	20.4183	0.882657	57	12.4036	0.612092	57	18.2328	1.21232	57	16.3465	0.717667	28	30.9219	0.863505	28	14.1652
0.692908	0.257898	0.692908	0.164944	3	30.0612	0.612633	0.349834	0.612633	0.30663	3	28.9732	0.529016	0.175753	0.529016	0.0341309	3	34.3045	Afu2g09210	Afu2g09210 AspGDID:ASPL0000103639 COORDS:Chr2_A_fumigatus_Af293:2359448-2360452W, translated using codon table 1 (223 amino acids) Uncharacterized ORF	60S ribosomal protein L10; reacts with rabbit immunosera exposed to A. fumigatus conidia	16.14	1	4	4	16	0.809541	1		0.829453	1		0.55315	1		0.576275	5	30.0612	0.395813	5	28.9732	0.504882	5	34.3045
0.788955	0.293646	0.661289	0.325747	32.6667	21.1605	0.959724	0.548034	0.88921	0.231035	32.6667	8.47	0.891487	0.296175	0.809012	0.412058	32.6667	22.0976	Afu2g04710	Afu2g04710 AspGDID:ASPL0000103297 COORDS:Chr2_A_fumigatus_Af293:1288894-1287776C, translated using codon table 1 (217 amino acids) Uncharacterized ORF	Has domain(s) with predicted heme binding activity	16.13	1	4	4	291	0.546378	35	24.4674	0.772163	35	6.78049	1.33855	35	12.6331	1.1592	45	12.76	1.2178	45	10.0278	0.809012	45	14.98	0.661289	18	26.254	0.88921	18	8.60168
0.881818	0.328209	0.881818	0.111097	6	10.1537	1.03214	0.589384	1.03214	0.0717324	6	17.0625	0.843642	0.28028	0.843642	0.0292163	6	11.8353	Afu2g05750	Afu2g05750 AspGDID:ASPL0000103398 COORDS:Chr2_A_fumigatus_Af293:1621182-1619818C, translated using codon table 1 (416 amino acids) Uncharacterized ORF	Ortholog(s) have endoplasmic reticulum, fungal-type vacuole localization	16.11	1	5	5	26	0.80326	7	12.6484	1.08286	7	16.7831	0.822983	7	8.04533	0.960375	5	7.65904	0.981415	5	17.342	0.864301	5	15.6253
0.83245	0.309835	0.425986	0.759798	5.66667	12.0466	0.65339	0.373107	0.430718	0.595649	5.66667	16.0016	1.42642	0.473894	0.912968	0.957373	5.66667	5.27392	Afu5g01990	Afu5g01990 AspGDID:ASPL0000107379 COORDS:Chr5_A_fumigatus_Af293:511005-511475W, translated using codon table 1 (156 amino acids) Uncharacterized ORF	BYS1 domain protein	16.03	1	2	2	36	0.362346	12	16.6248	0.201157	12	30.8787	0.835306	12	3.13365	0.425986	2	7.46532	0.430718	2	7.02606	0.912968	2	5.7628	1.70902	3	12.0498	1.3283	3	10.1
0.542252	0.201824	0.542252	n.a.	19	56.3819	0.440253	0.251399	0.440253	n.a.	19	34.065	0.672492	0.223419	0.672492	n.a.	19	29.7457	Afu3g06070	Afu3g06070 AspGDID:ASPL0000105018 COORDS:Chr3_A_fumigatus_Af293:1494205-1495397W, translated using codon table 1 (206 amino acids) Uncharacterized ORF	Histone H1; transcript up-regulated in conidia exposed to neutrophils	16.02	1	4	4	53										0.542252	19	56.3819	0.440253	19	34.065	0.672492	19	29.7457
1.13983	0.424241	1.13983	0.181023	2.5	3.58296	0.977444	0.558152	0.977444	0.0743842	2.5	13.5795	1.61251	0.535718	1.61251	0.860338	2.5	19.7838	Afu2g08950	Afu2g08950 AspGDID:ASPL0000103613 COORDS:Chr2_A_fumigatus_Af293:2299085-2298296C, translated using codon table 1 (206 amino acids) Uncharacterized ORF	Putative isochorismatase family hydrolase; transcript up-regulated in conidia exposed to neutrophils	16.02	1	3	3	15										1.01183	3	2.29966	0.924846	3	2.3382	1.00416	3	0.505198	1.26783	2	4.86626	1.03004	2	24.8207
1.0116	0.376512	0.952099	0.293582	42.6667	22.7937	0.594941	0.339731	0.608816	0.16865	42.6667	33.0869	0.923511	0.306814	0.88274	0.211114	42.6667	21.3104	Afu5g08830	hexA AspGDID:ASPL0000107954 COORDS:Chr5_A_fumigatus_Af293:2265787-2268175W, translated using codon table 1 (537 amino acids) Verified ORF	Putative woronin body protein; hypoxia repressed protein	16.01	1	8	8	367	1.33037	29	34.8184	0.608816	29	23.767	0.735756	29	12.7516	0.752319	59	17.2331	0.419781	59	41.5273	0.88274	59	25.2783	0.952099	40	16.3296	0.756225	40	33.9664
1.16792	0.434695	1.26439	0.400548	9	11.846	0.801944	0.457936	0.811429	0.198955	9	11.7263	0.850636	0.282603	0.901276	0.301979	9	14.2494	Afu3g14060	Afu3g14060 AspGDID:ASPL0000105799 COORDS:Chr3_A_fumigatus_Af293:3741091-3740090C, translated using codon table 1 (333 amino acids) Uncharacterized ORF	Has domain(s) with predicted palmitoyl-(protein) hydrolase activity and role in cellular protein modification process	15.92	1	6	6	64	1.51142	2	8.31112	0.995987	2	7.7352	0.901276	2	7.73714	1.26439	15	15.4251	0.811429	15	11.973	1.12409	15	15.8813	0.727944	10	11.8016	0.598416	10	15.4709
1.24156	0.462104	1.24413	0.0803997	16.6667	43.9983	1.03061	0.588515	1.02076	0.0289024	16.6667	12.498	0.893175	0.296736	0.901574	0.0149159	16.6667	12.2337	Afu6g12070	Afu6g12070 AspGDID:ASPL0000109552 COORDS:Chr6_A_fumigatus_Af293:3020103-3021926W, translated using codon table 1 (497 amino acids) Verified ORF	Flavoprotein amide oxidase (FAD); has FAD activity; member of the fumiquinazoline biosynthetic cluster; may contain an N-terminal signal sequence and multiple N-glycosylation sites; transcript downregulated in response to voriconazole	15.9	1	8	8	135	1.15991	18	76.7769	1.00793	18	6.08735	0.875954	18	6.78055	1.24413	27	24.7952	1.02076	27	11.7833	0.901999	27	11.6697	1.32065	5	30.4227	1.06316	5	19.6233
0.858439	0.319508	0.858439	0.144785	7.5	14.384	1.14655	0.654719	1.14655	0.0109996	7.5	4.81238	1.16306	0.386397	1.16306	0.0754187	7.5	12.8017	Afu1g01830	Afu1g01830 AspGDID:ASPL0000101353 COORDS:Chr1_A_fumigatus_Af293:553171-554202W, translated using codon table 1 (327 amino acids) Uncharacterized ORF	Has domain(s) with predicted hydrolase activity	15.9	1	5	5	44	0.75606	6	17.1072	1.13877	6	0.800191	1.10973	6	3.82941	0.960818	9	11.6609	1.15433	9	8.82456	1.21639	9	21.774
0.977786	0.363928	0.899306	0.209027	29	22.0949	1.53131	0.874429	1.5346	0.106306	29	29.8614	0.939058	0.311979	0.969043	0.0554456	29	19.0849	Afu1g14300	Afu1g14300 AspGDID:ASPL0000102498 COORDS:Chr1_A_fumigatus_Af293:3822599-3824153W, translated using codon table 1 (499 amino acids) Uncharacterized ORF	Putative fasciclin domain family protein with a predicted role in cell adhesion; transcript downregulated in response to amphotericin B; induced by exposure to artemisinin	15.83	1	9	9	235	0.899306	44	28.6327	1.63594	44	27.6384	0.875077	44	12.1331	0.819357	32	14.0553	1.4234	32	23.1521	0.973055	32	22.553	1.21469	11	23.5967	1.5346	11	38.7936
0.629759	0.234394	0.629759	0.382873	8.5	28.9841	0.361485	0.20642	0.361485	0.00265083	8.5	22.1915	0.486784	0.161722	0.486784	0.0419006	8.5	10.4644	Afu6g06840	Afu6g06840 AspGDID:ASPL0000109046 COORDS:Chr6_A_fumigatus_Af293:1497495-1497936W, translated using codon table 1 (120 amino acids) Uncharacterized ORF	Transcript up-regulated in conidia exposed to neutrophils	15.83	1	2	2	28	0.900491	7	8.4747	0.35961	7	9.03038	0.457156	7	10.5357	0.359027	10	49.4935	0.363359	10	35.3527	0.516412	10	10.393
1.09328	0.406915	1.09032	0.132966	20.3333	15.367	0.914937	0.522459	0.933542	0.0331045	20.3333	10.5256	1.04016	0.345568	0.974466	0.143037	20.3333	12.0147	Afu4g11080	facA AspGDID:ASPL0000106818 COORDS:Chr4_A_fumigatus_Af293:2893854-2891549C, translated using codon table 1 (670 amino acids) Uncharacterized ORF	Putative acetyl-coenzyme A synthetase with a predicted role in acetate metabolism; transcript up-regulated in conidia exposed to neutrophils; protein induced by heat shock; hypoxia repressed protein	15.82	1	12	12	160	0.961822	25	26.7538	0.876716	25	13.3666	1.20424	25	11.9488	1.2277	32	16.3038	0.934554	32	16.1823	0.94177	32	17.8614	1.09032	4	3.04359	0.933542	4	2.02798
1.20825	0.449705	1.20825	0.0629011	9.5	15.7359	1.12034	0.639754	1.12034	0.183219	9.5	9.58112	1.31501	0.43688	1.31501	0.328157	9.5	11.648	Afu4g10930	Afu4g10930 AspGDID:ASPL0000106803 COORDS:Chr4_A_fumigatus_Af293:2855480-2854403C, translated using codon table 1 (329 amino acids) Uncharacterized ORF	Putative N-acetyltransferase superfamily protein	15.81	1	5	5	52	1.25273	16	23.8521	0.990789	16	16.5968	1.08297	16	14.6996	1.16377	3	7.61962	1.2499	3	2.56546	1.54705	3	8.5965
0.808742	0.301011	0.593475	0.389654	5.33333	51.3849	0.892371	0.509573	0.594127	0.574321	5.33333	50.9118	0.747053	0.24819	0.688054	0.108055	5.33333	37.3613	Afu6g13300	Afu6g13300 AspGDID:ASPL0000109671 COORDS:Chr6_A_fumigatus_Af293:3377042-3376007C, translated using codon table 1 (215 amino acids) Uncharacterized ORF	GTP-Binding nuclear protein Ran	15.81	1	4	4	34	0.593475	2	89.2	0.594127	2	43.627	0.688054	2	32.5563	0.574213	13	13.5697	0.528528	13	58.1967	0.681342	13	42.1663	1.25854	1		1.55446	1
1.83784	0.684037	2.30622	1.01619	7.66667	14.8617	0.797625	0.45547	0.712851	0.232685	7.66667	12.3231	1.00489	0.333849	0.941957	0.159391	7.66667	11.1732	Afu1g02190	rab11 AspGDID:ASPL0000101389 COORDS:Chr1_A_fumigatus_Af293:648599-649525W, translated using codon table 1 (210 amino acids) Uncharacterized ORF	Ras GTPase; hypoxia repressed protein	15.71	1	4	4	55	2.30622	10	32.4854	0.712851	10	19.6902	0.941957	10	10.2786	0.671926	10	11.609	0.619213	10	16.6068	0.886569	10	11.6355	2.53537	3	0.490603	1.06081	3	0.672312
0.915327	0.340681	0.814459	0.1872	13.6667	14.4471	1.08674	0.620563	1.0725	0.0655528	13.6667	17.7032	0.923134	0.306689	0.820842	0.196823	13.6667	19.9953	Afu5g03780	Afu5g03780 AspGDID:ASPL0000107556 COORDS:Chr5_A_fumigatus_Af293:1017353-1017915W, translated using codon table 1 (128 amino acids) Uncharacterized ORF	Putative L-PSP endoribonuclease family protein	15.63	1	3	3	64	0.800191	10	30.7392	1.02947	10	18.1874	1.15004	10	14.2366	1.13133	18	4.39796	1.0725	18	24.4243	0.820842	18	31.4753	0.814459	13	8.204	1.15824	13	10.4981
1.13078	0.420873	1.29036	0.463901	24.6667	36.6233	1.04566	0.597107	1.05977	0.475461	24.6667	15.5021	1.02236	0.339653	1.13813	0.33253	24.6667	18.3704	Afu6g10880	Afu6g10880 AspGDID:ASPL0000109443 COORDS:Chr6_A_fumigatus_Af293:2684765-2683062C, translated using codon table 1 (512 amino acids) Uncharacterized ORF	Putative acyl-CoA dehydrogenase; transcript up-regulated in conidia exposed to neutrophils	15.63	1	9	9	215	1.49383	12	57.927	1.51391	12	7.54881	1.13813	12	9.25435	1.29036	34	19.591	1.05977	34	15.9483	1.28153	34	19.6625	0.608156	28	32.3518	0.563304	28	23.0094
0.633956	0.235956	0.633956	n.a.	5	19.663	0.434163	0.247922	0.434163	n.a.	5	25.6974	0.729381	0.242319	0.729381	n.a.	5	44.7433	Afu1g09100	Afu1g09100 AspGDID:ASPL0000101976 COORDS:Chr1_A_fumigatus_Af293:2363153-2364329W, translated using codon table 1 (192 amino acids) Uncharacterized ORF	60S ribosomal protein L9	15.63	1	3	3	10										0.633956	5	19.663	0.434163	5	25.6974	0.729381	5	44.7433
1.22679	0.456605	1.34575	0.237428	19.3333	27.2766	1.3375	0.763755	1.4858	0.341359	19.3333	19.3798	1.19514	0.397057	1.10103	0.196508	19.3333	23.3274	Afu4g07040	ctsD AspGDID:ASPL0000106418 COORDS:Chr4_A_fumigatus_Af293:1825983-1827407W, translated using codon table 1 (474 amino acids) Verified ORF	Putative secreted aspartic-type endopeptidase; predicted signal sequence for secretion; transcript up-regulated in conidia exposed to neutrophils	15.61	1	5	5	168	1.38121	17	43.8987	1.57962	17	17.4969	1.06339	17	11.247	1.34575	29	24.416	1.4858	29	35.3594	1.42101	29	35.963	0.953393	12	13.515	0.94707	12	5.28313
1.05935	0.394286	0.712581	0.690637	35.6667	33.8208	0.710151	0.405519	0.600893	0.33322	35.6667	30.6114	0.872824	0.289974	0.619584	0.464296	35.6667	35.8517	Afu4g09580	aspf2 AspGDID:ASPL0000106672 COORDS:Chr4_A_fumigatus_Af293:2497565-2498644W, translated using codon table 1 (314 amino acids) Verified ORF	Allergen Asp f 2; expressed in alkaline zinc-limiting conditions; shares a divergent promoter with zrfC; higher expression in biofilm vs planktonic cells; fibrinogen binding protein; signal peptide and 4 possible glycosylation sites	15.61	1	6	6	283	0.610807	36	21.9799	0.445276	36	31.0583	0.590208	36	26.7934	0.712581	62	34.5223	0.600893	62	55.803	0.619584	62	44.6438	1.85466	9	44.9604	1.08428	9	4.97299
0.659117	0.245321	0.659117	0.277062	4	15.016	0.452393	0.258331	0.452393	0.0878332	4	17.0447	0.575145	0.191078	0.575145	0.000993789	4	10.205	Afu1g02890	Afu1g02890 AspGDID:ASPL0000101459 COORDS:Chr1_A_fumigatus_Af293:829952-830818W, translated using codon table 1 (250 amino acids) Uncharacterized ORF	Ortholog(s) have dUTP diphosphatase activity	15.6	1	4	4	21	0.85503	4	18.8242	0.390286	4	4.41362	0.575848	4	11.3635	0.463204	4	11.2078	0.514501	4	29.6757	0.574443	4	9.04642
1.20902	0.449994	1.20902	0.146218	11	11.7084	1.22081	0.697123	1.22081	0.143057	11	12.0087	1.40275	0.466029	1.40275	0.0762408	11	7.46738	Afu2g11560	Afu2g11560 AspGDID:ASPL0000103870 COORDS:Chr2_A_fumigatus_Af293:2977257-2975926C, translated using codon table 1 (385 amino acids) Uncharacterized ORF	Ortholog(s) have UDP-glucose:hexose-1-phosphate uridylyltransferase activity, role in UDP-D-galactose biosynthetic process, protein galactosylation and cytosol, nucleus localization	15.58	1	6	6	66										1.31242	16	14.6421	1.32197	16	20.0664	1.34884	16	8.28768	1.10563	6	8.77463	1.11965	6	3.95104
1.0497	0.390694	1.05612	0.0207688	6.33333	12.0412	1.01714	0.580821	0.92301	0.171855	6.33333	13.3228	1.03181	0.342793	1.00858	0.0886709	6.33333	11.9481	Afu5g11760	Afu5g11760 AspGDID:ASPL0000108233 COORDS:Chr5_A_fumigatus_Af293:3025861-3026948W, translated using codon table 1 (341 amino acids) Uncharacterized ORF	Ortholog(s) have cytoplasm localization	15.54	1	6	6	53	1.02648	6	9.10084	0.912915	6	16.7929	1.12978	6	8.91187	1.0665	9	22.3836	0.92301	9	17.8935	1.00858	9	20.2199	1.05612	4	4.63907	1.2155	4	5.28214
1.00389	0.373644	1.00389	n.a.	6	5.87639	0.885354	0.505567	0.885354	n.a.	6	9.45316	1.03771	0.344753	1.03771	n.a.	6	14.4731	Afu6g07120	nudC AspGDID:ASPL0000109074 COORDS:Chr6_A_fumigatus_Af293:1600128-1600861W, translated using codon table 1 (200 amino acids) Uncharacterized ORF	Essential protein involved in nuclear movement	15.5	1	3	3	17																			1.00389	6	5.87639	0.885354	6	9.45316
0.882571	0.32849	0.955938	0.170163	6.33333	8.16001	0.872141	0.498021	0.831676	0.0853975	6.33333	13.018	0.906677	0.301221	0.956812	0.184285	6.33333	7.46932	Afu3g07980	Afu3g07980 AspGDID:ASPL0000105201 COORDS:Chr3_A_fumigatus_Af293:2030000-2028608C, translated using codon table 1 (427 amino acids) Uncharacterized ORF	Ortholog of <i>A. nidulans FGSC A4</i> : AN10370, <i>A. niger CBS 513.88</i> : An16g01990, <i>A. oryzae RIB40</i> : AO090005001498, <i>Aspergillus wentii</i> : Aspwe1_0173462 and <i>Aspergillus sydowii</i> : Aspsy1_0042585	15.46	1	6	6	55	0.688033	9	7.19061	0.970249	9	18.7344	1.06071	9	7.96228	1.00374	8	13.7613	0.831676	8	14.8555	0.956812	8	13.6383	0.955938	2	3.52815	0.814497	2	5.46427
1.90817	0.710212	1.82036	0.412529	18.3333	33.1726	1.15441	0.659206	1.19198	0.181963	18.3333	17.2914	1.12132	0.37253	1.1927	0.196346	18.3333	38.7089	Afu1g05270	Afu1g05270 AspGDID:ASPL0000101695 COORDS:Chr1_A_fumigatus_Af293:1516009-1515019C, translated using codon table 1 (309 amino acids) Uncharacterized ORF	Has domain(s) with predicted phosphoric diester hydrolase activity and role in lipid metabolic process	15.21	1	5	5	156	1.54661	10	37.4372	1.31466	10	27.4488	0.899262	10	11.7578	2.35753	38	29.6901	1.19198	38	14.3195	1.27198	38	38.0769	1.82036	7	32.3904	0.956594	7	10.106
1.17492	0.4373	1.00623	0.622188	33	26.3912	0.642294	0.366771	0.601949	0.246224	33	26.8975	0.728644	0.242074	0.762327	0.0624715	33	22.9754	Afu2g03510	sxa2 AspGDID:ASPL0000103180 COORDS:Chr2_A_fumigatus_Af293:932504-930704C, translated using codon table 1 (534 amino acids) Uncharacterized ORF	Putative pheromone processing carboxypeptidase; predicted signal sequence for secretion	15.17	1	7	7	294	0.654468	43	47.0182	0.418735	43	30.2779	0.767045	43	13.3658	1.00623	47	22.7537	0.601949	47	22.1397	0.656559	47	31.0376	1.86406	9	9.40167	0.906199	9	28.2749
1.02323	0.380841	1.02323	0.208839	3	5.12284	1.44272	0.823838	1.44272	0.60222	3	16.5456	1.17109	0.389066	1.17109	0.123541	3	25.9532	Afu2g01030	Afu2g01030 AspGDID:ASPL0000102934 COORDS:Chr2_A_fumigatus_Af293:237739-236687C, translated using codon table 1 (350 amino acids) Uncharacterized ORF	Ortholog(s) have cytosol, nucleus localization	15.14	1	4	4	7	0.875555	2	1.65461	1.86855	2	15.5628	1.25845	2	20.7652	1.1709	4	8.59107	1.01688	4	17.5283	1.08373	4	31.1412
1.37408	0.511427	1.61265	0.628836	108.333	49.9052	1.27693	0.729167	1.37357	0.661625	108.333	26.9225	1.11553	0.370606	1.06008	0.406409	108.333	31.4145	Afu2g03120	utr2 AspGDID:ASPL0000103141 COORDS:Chr2_A_fumigatus_Af293:817201-815743C, translated using codon table 1 (443 amino acids) Verified ORF	Putative cell wall glucanase; transcript induced by exposure to human airway epithelial cells	15.12	1	6	6	889	1.61265	95	60.6664	1.88492	95	38.7502	1.06008	95	18.1522	1.84872	142	37.9812	1.37357	142	18.8938	1.54681	142	37.751	0.660867	88	51.0681	0.572296	88	23.1235
1.01695	0.378506	1.01217	0.0477846	31.3333	15.3386	1.24383	0.710267	1.24959	0.0714374	31.3333	16.2915	1.03094	0.342504	1.07128	0.0958454	31.3333	17.4774	Afu1g15000	Afu1g15000 AspGDID:ASPL0000102567 COORDS:Chr1_A_fumigatus_Af293:4029547-4031693W, translated using codon table 1 (643 amino acids) Uncharacterized ORF	Putative isopropylmalate synthase; transcript highly induced during conidial germination; SrbA-regulated during hypoxia	15.09	1	11	11	240	1.06695	33	16.9227	1.31221	33	16.9405	1.07128	33	12.3132	0.971737	44	18.2894	1.24959	44	17.3059	0.921517	44	19.4819	1.01217	17	10.8037	1.16968	17	14.6281
1.35962	0.506046	1.55513	0.463993	8.33333	34.4535	1.01903	0.581899	0.941853	0.156329	8.33333	15.873	1.5055	0.500166	1.2568	0.47359	8.33333	20.1031	Afu5g05500	Afu5g05500 AspGDID:ASPL0000107629 COORDS:Chr5_A_fumigatus_Af293:1277444-1278887W, translated using codon table 1 (424 amino acids) Uncharacterized ORF	Ortholog(s) have phosphoglycerate dehydrogenase activity, role in serine family amino acid biosynthetic process and cytosol localization	15.09	1	6	6	70	1.69387	6	30.6423	0.916296	6	17.3422	1.20807	6	13.246	0.82987	8	39.5589	0.941853	8	26.1336	1.2568	8	25.8034	1.55513	11	33.1594	1.19894	11	4.14315
0.955906	0.355784	0.918428	0.196177	39.6667	15.0246	0.98069	0.560006	0.972619	0.259173	39.6667	17.1296	0.86438	0.287169	0.949527	0.237332	39.6667	18.2485	Afu3g10910	Afu3g10910 AspGDID:ASPL0000105489 COORDS:Chr3_A_fumigatus_Af293:2839292-2842029W, translated using codon table 1 (834 amino acids) Uncharacterized ORF	Putative glutaminase; SrbA-regulated during hypoxia	14.87	1	11	11	330	0.918428	36	11.3047	1.2438	36	15.9621	0.949527	36	10.0781	1.16812	54	11.9348	0.972619	54	18.5382	1.04739	54	16.5967	0.781172	29	21.8343	0.725646	29	16.8884
0.335778	0.124975	0.335778	0.0619302	5.5	45.8353	0.286562	0.163636	0.286562	0.102021	5.5	84.8814	0.329982	0.109629	0.329982	0.102513	5.5	51.0614	Afu1g04530	Afu1g04530 AspGDID:ASPL0000101621 COORDS:Chr1_A_fumigatus_Af293:1282636-1283216W, translated using codon table 1 (148 amino acids) Uncharacterized ORF	Ribosomal L18ae protein family	14.86	1	3	3	23	0.291987	1		0.214422	1		0.257494	1		0.379569	10	45.8353	0.358702	10	84.8814	0.40247	10	51.0614
0.85483	0.318164	0.865094	0.191155	9	21.8016	0.920827	0.525823	0.920348	0.108317	9	11.5741	0.814751	0.270681	0.815979	0.138588	9	6.84872	Afu5g07330	cp1 AspGDID:ASPL0000107807 COORDS:Chr5_A_fumigatus_Af293:1825083-1826968W, translated using codon table 1 (613 amino acids) Uncharacterized ORF	Putative carboxypeptidase S1; predicted signal sequence for secretion	14.85	1	8	8	68	0.865094	9	25.2317	0.920348	9	6.91758	0.952721	9	4.5243	1.04065	11	13.9289	1.02938	11	15.2893	0.815979	11	13.1025	0.65875	7	26.2443	0.812751	7	12.5155
1.25642	0.467636	1.05375	0.39477	8	15.1202	1.18961	0.679308	1.1705	0.0776972	8	9.19141	1.3263	0.44063	1.41227	0.17326	8	10.7962	Afu2g08970	Afu2g08970 AspGDID:ASPL0000103615 COORDS:Chr2_A_fumigatus_Af293:2301289-2299406C, translated using codon table 1 (519 amino acids) Uncharacterized ORF	Ortholog(s) have cytosol localization	14.84	1	7	7	67	1.71136	8	24.0153	1.1705	8	9.38173	1.12687	8	5.67768	1.05375	12	17.1841	1.27508	12	8.58792	1.41227	12	15.5289	1.00416	4	4.16129	1.12326	4	9.60458
0.953292	0.354812	0.986545	0.108173	13	14.9593	0.891733	0.509209	0.807092	0.240839	13	8.68301	0.710581	0.236073	0.664284	0.198621	13	24.8853	Afu1g11730	Afu1g11730 AspGDID:ASPL0000102237 COORDS:Chr1_A_fumigatus_Af293:3087288-3088069W, translated using codon table 1 (183 amino acids) Uncharacterized ORF	Ortholog(s) have GTPase activity, role in ER to Golgi vesicle-mediated transport, Golgi to plasma membrane transport, cellular response to drug, macroautophagy and Golgi apparatus, glyoxysome localization	14.75	1	3	3	108	0.986545	9	21.33	0.807092	9	6.06734	0.928261	9	6.94458	0.832396	18	12.4175	0.70464	18	11.7243	0.664284	18	33.7737	1.04093	12	11.1302	1.16347	12	8.25741
0.781845	0.291	0.705601	0.193575	8.66667	27.7472	0.597996	0.341475	0.518302	0.315609	8.66667	18.0644	0.746391	0.24797	0.628337	0.377887	8.66667	14.9051	Afu7g01460	Afu7g01460 AspGDID:ASPL0000109941 COORDS:Chr7_A_fumigatus_Af293:380737-379723C, translated using codon table 1 (259 amino acids) Uncharacterized ORF	Ribosomal protein S5	14.67	1	5	5	59	0.705601	2	33.9466	0.329872	2	11.0185	0.441624	2	14.0714	0.638002	23	21.5478	0.518302	23	25.1103	0.628337	23	15.7388	1.00193	1		0.945813	1
0.88504	0.329408	0.919593	0.265712	1.66667	32.2822	0.801751	0.457827	0.811777	0.131891	1.66667	11.0609	0.836635	0.277952	0.862007	0.101443	1.66667	8.79464	Afu4g10240	Afu4g10240 AspGDID:ASPL0000106738 COORDS:Chr4_A_fumigatus_Af293:2679454-2679977W, translated using codon table 1 (116 amino acids) Uncharacterized ORF	Ortholog(s) have mRNA binding activity and role in cellular response to nitrogen starvation, mRNA splicing, via spliceosome, negative regulation of G0 to G1 transition	14.66	1	2	2	9	0.919593	2	61.5774	0.811777	2	15.8171	0.922985	2	4.89456	0.603742	2	2.98692	0.665134	2	6.30471	0.724915	2	12.6947	1.13179	1		0.928343	1
1.05233	0.391672	0.999587	0.316872	6.33333	24.3895	0.716228	0.40899	0.741084	0.0481321	6.33333	15.3722	0.793404	0.263589	0.878793	0.196145	6.33333	8.92359	Afu4g04520	Afu4g04520 AspGDID:ASPL0000106270 COORDS:Chr4_A_fumigatus_Af293:1276859-1275057C, translated using codon table 1 (444 amino acids) Uncharacterized ORF	Ortholog(s) have mitochondrion localization	14.64	1	6	6	52	1.39226	4	14.9311	0.746851	4	20.7359	0.93238	4	5.49692	0.765135	14	33.848	0.741084	14	10.0085	0.878793	14	12.3503	0.999587	1		0.66075	1
1.22088	0.454407	1.29993	0.197698	11.6667	17.9002	1.51312	0.864044	1.5021	0.199211	11.6667	9.12525	0.909689	0.302222	0.945591	0.0763614	11.6667	12.346	Afu1g08990	Afu1g08990 AspGDID:ASPL0000101965 COORDS:Chr1_A_fumigatus_Af293:2332281-2330837C, translated using codon table 1 (411 amino acids) Uncharacterized ORF	Ortholog(s) have extracellular region localization	14.6	1	6	6	91	1.29993	17	45.4569	1.31966	17	11.3108	0.821993	17	19.5929	0.995891	16	7.93877	1.71762	16	11.5417	0.945591	16	16.2685	1.36683	2	0.305004	1.5021	2	4.52324
1.02164	0.380251	0.86137	0.325287	13.3333	15.8132	0.601872	0.343689	0.660162	0.14021	13.3333	29.2941	0.661944	0.219915	0.641345	0.0680406	13.3333	31.2709	Afu7g02010	Afu7g02010 AspGDID:ASPL0000109996 COORDS:Chr7_A_fumigatus_Af293:541579-539858C, translated using codon table 1 (496 amino acids) Uncharacterized ORF	Has domain(s) with predicted heme binding activity	14.52	1	8	8	116	0.86137	4	13.3101	0.441919	4	25.1391	0.606584	4	38.3826	1.39596	25	12.7608	0.703534	25	37.6161	0.737904	25	35.9924	0.807589	11	21.3687	0.660162	11	25.1269
1.12606	0.419115	1.18522	0.110678	8	14.155	1.20616	0.688759	1.23434	0.0824827	8	7.91509	1.05082	0.34911	1.02808	0.105049	8	13.5388	Afu8g01160	Afu8g01160 AspGDID:ASPL0000110555 COORDS:Chr8_A_fumigatus_Af293:275678-276900W, translated using codon table 1 (366 amino acids) Uncharacterized ORF	Has domain(s) with predicted NAD binding, magnesium ion binding, oxidoreductase activity, acting on the CH-OH group of donors, NAD or NADP as acceptor activity and role in oxidation-reduction process	14.48	1	5	5	66	1.18522	10	27.4409	1.23434	10	14.488	0.959003	10	16.6361	0.998374	11	9.17894	1.11328	11	6.52395	1.02808	11	15.0378	1.19459	3	5.84502	1.27086	3	2.73327
0.773222	0.28779	0.879018	0.189731	36.6667	25.192	1.14605	0.654434	1.25883	0.22962	36.6667	9.53483	1.16712	0.387749	1.03844	0.420161	36.6667	14.4247	Afu2g02050	cyp7 AspGDID:ASPL0000103035 COORDS:Chr2_A_fumigatus_Af293:509986-508618C, translated using codon table 1 (373 amino acids) Uncharacterized ORF	Putative peptidyl-prolyl cis-trans isomerase	14.48	1	5	7	478	0.554182	30	31.3474	0.881852	30	8.72206	1.63658	30	10.0059	0.879018	61	15.0455	1.25883	61	11.7019	0.826355	61	11.9456	0.886465	19	29.1832	1.29748	19	8.18053
0.869374	0.323578	0.929566	0.129315	38	20.6869	1.32189	0.754842	1.34588	0.236689	38	15.8449	0.963912	0.320236	1.00067	0.0871518	38	17.7048	Afu6g03150	Afu6g03150 AspGDID:ASPL0000108771 COORDS:Chr6_A_fumigatus_Af293:668012-669582W, translated using codon table 1 (430 amino acids) Uncharacterized ORF	Has domain(s) with predicted catalytic activity, cation binding activity and role in carbohydrate metabolic process	14.42	1	7	7	323	0.720936	50	29.512	1.07412	50	19.1007	1.02666	50	11.4815	0.929566	46	10.1939	1.54567	46	16.3386	1.00067	46	21.255	0.957621	18	22.3549	1.34588	18	12.0954
1.18631	0.441541	1.11256	0.384148	4.66667	21.5844	0.815546	0.465704	0.809031	0.0693296	4.66667	9.4504	0.971815	0.322862	1.00693	0.159071	4.66667	8.46318	Afu4g13770	Afu4g13770 AspGDID:ASPL0000107083 COORDS:Chr4_A_fumigatus_Af293:3603900-3604964W, translated using codon table 1 (354 amino acids) Uncharacterized ORF	Putative glycosyl hydrolase; ortholog of <i>A. nidulans</i> AN3360	14.41	1	4	4	28	0.844387	10	28.744	0.749704	10	18.1187	1.00693	10	7.39659	1.11256	3	14.4248	0.887903	3	0.782081	1.1104	3	9.52978	1.60199	1		0.809031	1
0.207906	0.0773818	0.207906	0.0314913	6	21.575	0.304477	0.173866	0.304477	0.0965241	6	40.2975	0.352049	0.11696	0.352049	0.0677095	6	35.9162	Afu2g10090	Afu2g10090 AspGDID:ASPL0000103724 COORDS:Chr2_A_fumigatus_Af293:2584422-2583412C, translated using codon table 1 (153 amino acids) Uncharacterized ORF	40S ribosomal protein S15	14.38	1	2	2	12	0.185638	6	30.7633	0.37273	6	68.9189	0.399927	6	45.6658	0.230174	6	12.3867	0.236224	6	11.6761	0.304171	6	26.1665
0.464032	0.172711	0.464032	0.0917193	5	27.5531	0.363693	0.207681	0.363693	0.0685824	5	14.0696	0.466468	0.154973	0.466468	0.142179	5	21.7689	Afu1g05990	Afu1g05990 AspGDID:ASPL0000101768 COORDS:Chr1_A_fumigatus_Af293:1728875-1727904C, translated using codon table 1 (202 amino acids) Uncharacterized ORF	Ribosomal protein L16a	14.36	1	4	4	17	0.399177	4	41.0319	0.315198	4	18.5545	0.365932	4	8.91892	0.528887	6	14.0743	0.412188	6	9.58475	0.567004	6	34.6188
1.07532	0.40023	1.07532	0.223164	14	26.9002	1.13931	0.650581	1.13931	0.187374	14	22.26	1.19615	0.39739	1.19615	0.0194092	14	23.8774	Afu6g04700	his3 AspGDID:ASPL0000108924 COORDS:Chr6_A_fumigatus_Af293:1096980-1096191C, translated using codon table 1 (244 amino acids) Uncharacterized ORF	Putative imidazoleglycerol-phosphate dehydratase; no human homolog	14.34	1	5	5	47	0.917519	13	24.9319	1.00681	13	12.8909	1.20987	13	19.6816	1.23312	15	28.8685	1.2718	15	31.6291	1.18242	15	28.0732
1.16955	0.435303	1.2754	0.302049	17.3333	20.1571	0.761242	0.434695	0.740516	0.140573	17.3333	16.4489	0.865827	0.28765	0.741911	0.244117	17.3333	23.587	Afu1g02550	Afu1g02550 AspGDID:ASPL0000101425 COORDS:Chr1_A_fumigatus_Af293:746335-744583C, translated using codon table 1 (448 amino acids) Uncharacterized ORF	Tubulin alpha-1 subunit; gene pair with AFUA_2G14990 (tubulin alpha-2 subunit)	14.29	1	8	8	138	1.40443	17	30.0056	0.740516	17	7.76616	1.14705	17	11.9088	0.828823	25	13.0663	0.632184	25	22.2202	0.708522	25	27.3874	1.2754	10	17.3994	0.911028	10	19.3603
1.5863	0.590413	1.81089	0.562421	12.3333	15.862	0.82244	0.46964	0.868023	0.102981	12.3333	10.1881	1.32688	0.440822	1.01843	0.644231	12.3333	13.1964	Afu2g01610	Afu2g01610 AspGDID:ASPL0000102991 COORDS:Chr2_A_fumigatus_Af293:390745-389864C, translated using codon table 1 (246 amino acids) Uncharacterized ORF	Ortholog of <i>A. nidulans FGSC A4</i> : AN7690, <i>A. niger CBS 513.88</i> : An03g04840, <i>A. oryzae RIB40</i> : AO090701000787, <i>Aspergillus wentii</i> : Aspwe1_0112969 and <i>Aspergillus sydowii</i> : Aspsy1_0058707	14.23	1	4	4	101	1.81089	1		0.894764	1		1.01843	1		2.00172	25	28.4704	0.868023	25	11.1177	2.06734	25	14.2783	0.946281	11	3.25354	0.704534	11	9.25849
0.750296	0.279257	0.686389	0.208223	26	38.6718	1.06294	0.606973	1.17771	0.393446	26	32.4345	1.09196	0.362778	0.975618	0.60839	26	29.536	Afu4g10770	ppoA AspGDID:ASPL0000106790 COORDS:Chr4_A_fumigatus_Af293:2801820-2805384W, translated using codon table 1 (1079 amino acids) Verified ORF	Putative fatty acid oxygenase; 5,8-linoleate diol synthase (5,8-LDS); responsible for the formation of psi factor; transcript induced by voriconazole	14.18	1	16	16	216	0.686389	14	45.5	1.38623	14	44.9569	0.975618	14	15.4016	0.982982	20	19.8774	1.17771	20	15.7877	1.75012	20	39.0593	0.581517	44	50.638	0.624867	44	36.559
0.630447	0.23465	0.630447	n.a.	3	17.5081	0.520699	0.297336	0.520699	n.a.	3	5.95612	0.643623	0.213828	0.643623	n.a.	3	2.94459	Afu2g08130	Afu2g08130 AspGDID:ASPL0000103533 COORDS:Chr2_A_fumigatus_Af293:2111022-2110081C, translated using codon table 1 (106 amino acids) Uncharacterized ORF	60S ribosomal protein L44	14.15	1	2	2	6										0.630447	3	17.5081	0.520699	3	5.95612	0.643623	3	2.94459
0.861642	0.3207	0.861642	0.298639	5	33.9528	0.89791	0.512736	0.89791	0.234512	5	10.8028	0.917024	0.304659	0.917024	0.182074	5	5.59401	Afu2g09870	tif35 AspGDID:ASPL0000103703 COORDS:Chr2_A_fumigatus_Af293:2523373-2524473W, translated using codon table 1 (290 amino acids) Uncharacterized ORF	Eukaryotic translation initiation factor 3 subunit G	14.14	1	4	4	24										0.650472	1		0.732085	1		0.788278	1		1.07281	9	33.9528	1.06374	9	10.8028
0.849629	0.316229	0.798301	0.151071	35	21.5664	1.26491	0.722306	1.31102	0.236703	35	15.9908	0.882042	0.293037	0.863337	0.0402449	35	18.2513	Afu1g14450	exgO AspGDID:ASPL0000102513 COORDS:Chr1_A_fumigatus_Af293:3862707-3859781C, translated using codon table 1 (958 amino acids) Uncharacterized ORF	Exo-beta-1,3-glucanase; secreted protein; predicted secretory signal sequence; ortholog of <i>A. nidulans</i> AN0779	14.09	1	11	11	312	0.73091	49	34.3141	1.00855	49	12.406	0.863337	49	15.5332	0.798301	41	19.9063	1.31102	41	19.2969	0.854555	41	18.762	1.01968	15	10.4789	1.47517	15	16.2696
1.24214	0.462319	1.24214	0.11439	5	20.1946	1.13129	0.646005	1.13129	0.2986	5	16.5865	1.42528	0.473513	1.42528	0.363356	5	52.9654	Afu6g02870	Afu6g02870 AspGDID:ASPL0000108743 COORDS:Chr6_A_fumigatus_Af293:592740-591294C, translated using codon table 1 (399 amino acids) Uncharacterized ORF	Has domain(s) with predicted cell outer membrane, integral component of membrane localization	14.04	1	5	5	41										1.16125	8	13.9934	1.34243	8	10.6976	1.16834	8	33.0728	1.32302	2	26.3958	0.920149	2	22.4755
1.17771	0.43834	1.17771	0.0106598	12	26.0412	1.59205	0.909114	1.59205	0.0263244	12	27.4833	1.35387	0.44979	1.35387	0.42938	12	15.0309	Afu8g01970	Afu8g01970 AspGDID:ASPL0000110635 COORDS:Chr8_A_fumigatus_Af293:512612-513760W, translated using codon table 1 (364 amino acids) Uncharacterized ORF	Putative extracellular endo-polygalacturonase; expression induced in biofilm	14.01	1	6	6	66	1.18525	17	33.1511	1.61067	17	40.5105	1.05025	17	18.3911	1.17017	7	18.9314	1.57344	7	14.4562	1.65749	7	11.6707
0.995249	0.370428	1.1333	0.421122	88	40.2166	1.19923	0.684798	1.44821	0.508139	88	26.4352	1.20005	0.398687	0.932916	0.535313	88	28.4084	Afu6g08510	crh1 AspGDID:ASPL0000109207 COORDS:Chr6_A_fumigatus_Af293:1999799-1998244C, translated using codon table 1 (450 amino acids) Uncharacterized ORF	Putative cell wall biosynthesis protein	14	1	6	6	774	1.1333	84	44.1631	1.44821	84	23.4159	0.932916	84	18.9847	1.33002	111	37.6679	1.53486	111	22.053	1.81636	111	44.5221	0.522428	69	38.8187	0.614616	69	33.8366
0.573047	0.213286	0.573047	0.162571	4.5	20.8965	0.512415	0.292606	0.512415	0.173103	4.5	15.9711	0.532366	0.176866	0.532366	0.0336695	4.5	11.4928	Afu6g02750	egd1 AspGDID:ASPL0000108730 COORDS:Chr6_A_fumigatus_Af293:559767-558922C, translated using codon table 1 (186 amino acids) Uncharacterized ORF	Nascent polypeptide-associated complex (NAC) subunit beta; protein level decreases upon heat shock	13.98	1	3	3	12	0.688002	4	25.1918	0.634817	4	6.52506	0.508558	4	19.3638	0.458091	5	16.6011	0.390013	5	25.4171	0.556174	5	3.62172
0.936932	0.348722	1.0993	0.315964	9.33333	22.0145	1.07032	0.611189	1.16576	0.254174	9.33333	13.9586	0.933779	0.310225	0.972171	0.317232	9.33333	10.6008	Afu6g02030	Afu6g02030 AspGDID:ASPL0000108658 COORDS:Chr6_A_fumigatus_Af293:325500-323985C, translated using codon table 1 (396 amino acids) Uncharacterized ORF	Transcript up-regulated in conidia exposed to neutrophils	13.89	1	6	6	64	1.0993	12	36.3005	1.26296	12	17.4956	1.23007	12	10.834	1.1387	14	27.6406	1.16576	14	23.6253	0.972171	14	20.294	0.572798	2	2.10228	0.782242	2	0.754777
0.92406	0.343931	0.723695	0.349785	20.6667	37.1282	0.842765	0.481246	0.785106	0.225731	20.6667	16.0592	0.834383	0.277203	0.845073	0.0858665	20.6667	21.0996	Afu8g00630	Afu8g00630 AspGDID:ASPL0000110503 COORDS:Chr8_A_fumigatus_Af293:151299-150256C, translated using codon table 1 (347 amino acids) Uncharacterized ORF	Ortholog(s) have extracellular region localization	13.83	1	5	5	177	0.720532	30	47.3159	0.651455	30	14.1077	0.845073	30	7.04873	0.723695	21	51.654	0.785106	21	15.5698	0.743672	21	32.5057	1.32795	11	12.4145	1.09173	11	18.5001
0.596962	0.222187	0.596962	n.a.	3	0.592764	0.598141	0.341558	0.598141	n.a.	3	32.5274	0.709441	0.235694	0.709441	n.a.	3	9.47068	Afu1g04940	Afu1g04940 AspGDID:ASPL0000101663 COORDS:Chr1_A_fumigatus_Af293:1408563-1409639W, translated using codon table 1 (189 amino acids) Uncharacterized ORF	Ortholog(s) have GTP binding, GTPase activity	13.76	1	2	2	9										0.596962	3	0.592764	0.598141	3	32.5274	0.709441	3	9.47068
1.30098	0.484218	1.38731	0.402848	18.6667	19.7715	1.02928	0.587753	1.10182	0.264355	18.6667	14.1818	0.876897	0.291328	0.833087	0.083655	18.6667	12.1869	Afu8g07120	neg1 AspGDID:ASPL0000111038 COORDS:Chr8_A_fumigatus_Af293:1745854-1744334C, translated using codon table 1 (488 amino acids) Verified ORF	Putative beta-1,6-glucanase	13.73	1	7	7	137	0.86196	22	34.1034	0.736229	22	21.1064	0.973358	22	17.6965	1.38731	31	13.9698	1.10182	31	19.056	0.833087	31	11.7406	1.65366	3	11.2412	1.2498	3	2.38289
0.997786	0.371372	0.911226	0.398264	30.3333	23.6428	1.54693	0.883347	1.81133	0.600607	30.3333	15.793	1.03574	0.344099	1.18068	0.330378	30.3333	14.327	Afu3g00420	Afu3g00420 AspGDID:ASPL0000104561 COORDS:Chr3_A_fumigatus_Af293:87667-88660W, translated using codon table 1 (292 amino acids) Uncharacterized ORF	Putative acetylxylan esterase, a predicted secreted hydrolase that contains a fungal cellulose binding domain; expression induced in biofilm	13.7	1	3	3	263	0.911226	39	23.5696	1.96997	39	24.3352	1.26887	39	14.1458	1.43221	38	12.0006	1.81133	38	13.7043	1.18068	38	17.3681	0.64992	14	35.358	0.859481	14	9.33933
1.13857	0.423771	1.08206	0.15351	11.3333	26.7324	1.10229	0.629441	1.12416	0.088373	11.3333	15.3758	1.06532	0.353927	1.00353	0.146516	11.3333	26.309	Afu2g00650	Afu2g00650 AspGDID:ASPL0000102897 COORDS:Chr2_A_fumigatus_Af293:141038-142620W, translated using codon table 1 (482 amino acids) Uncharacterized ORF	Putative secreted arabinosidase	13.69	1	8	8	75	1.08206	18	28.731	1.00503	18	17.7974	1.00353	18	18.4647	1.02132	13	46.8093	1.17767	13	26.3821	0.959818	13	55.0835	1.31232	3	4.65695	1.12416	3	1.94782
0.839313	0.312389	0.839313	n.a.	3	0.157073	0.763486	0.435975	0.763486	n.a.	3	3.90435	0.922797	0.306577	0.922797	n.a.	3	7.53208	Afu7g05950	Afu7g05950 AspGDID:ASPL0000110287 COORDS:Chr7_A_fumigatus_Af293:1457344-1456348C, translated using codon table 1 (139 amino acids) Uncharacterized ORF	Ortholog(s) have calcium ion binding activity and role in actomyosin contractile ring assembly actin filament organization, protein localization to medial cortex, regulation of cell cycle, spore germination	13.67	1	2	2	6																			0.839313	3	0.157073	0.763486	3	3.90435
1.06567	0.396637	1.06567	0.0430721	4	44.9301	1.22755	0.700972	1.22755	0.200809	4	18.1457	0.982003	0.326247	0.982003	0.15116	4	5.43737	Afu4g07420	Afu4g07420 AspGDID:ASPL0000106456 COORDS:Chr4_A_fumigatus_Af293:1928941-1928130C, translated using codon table 1 (206 amino acids) Uncharacterized ORF	Ortholog(s) have endopeptidase activator activity and role in proteasomal ubiquitin-independent protein catabolic process, proteasome-mediated ubiquitin-dependent protein catabolic process	13.59	1	2	2	20	1.03521	7	44.9301	1.36954	7	18.1457	1.08889	7	5.43737	1.09612	1		1.08556	1		0.875117	1
0.984477	0.366418	0.954393	0.0815544	10	19.6415	0.713615	0.407497	0.653402	0.155266	10	14.4809	0.730355	0.242643	0.758453	0.0584661	10	12.4569	Afu1g02070	Afu1g02070 AspGDID:ASPL0000101377 COORDS:Chr1_A_fumigatus_Af293:611102-612423W, translated using codon table 1 (319 amino acids) Uncharacterized ORF	Cytochrome C1	13.48	1	4	4	69	0.954393	4	23.6073	0.653402	4	16.1212	0.769468	4	12.4231	0.922237	23	12.7627	0.597474	23	26.0413	0.663145	23	18.8355	1.0768	3	22.5544	0.889968	3	1.28021
0.857427	0.319131	0.919236	0.107249	7.66667	7.26524	0.717365	0.409639	0.719511	0.038293	7.66667	11.8488	0.861884	0.28634	0.848889	0.1659	7.66667	13.0426	Afu6g06900	rho1 AspGDID:ASPL0000109052 COORDS:Chr6_A_fumigatus_Af293:1523942-1524891W, translated using codon table 1 (193 amino acids) Verified ORF	Putative Rho-type GTPase; predominantly localize to the hyphal tip; involved in radial growth and conidiation; mutants display cytoplasmic leakage at the hyphal tips	13.47	1	3	3	54	0.919236	5	2.02682	0.75454	5	3.83855	0.848889	5	21.1987	0.733587	14	17.3207	0.678044	14	16.7068	0.702864	14	16.2232	0.919459	4	2.44817	0.719511	4	15.0011
0.655916	0.244129	0.670163	0.181588	30	21.9735	0.678064	0.387197	0.636056	0.152446	30	12.2064	0.729655	0.24241	0.784519	0.157254	30	12.3309	Afu6g09317	Afu6g09317 AspGDID:ASPL0000416552 COORDS:Chr6_A_fumigatus_Af293:2224465-2226671W, translated using codon table 1 (609 amino acids) Uncharacterized ORF	Has domain(s) with predicted role in cell wall macromolecule catabolic process	13.46	1	8	8	264	0.670163	37	36.1242	0.636056	37	13.2526	0.852128	37	10.9567	0.467624	35	19.1025	0.551027	35	13.8318	0.552319	35	15.024	0.829961	18	10.6939	0.847109	18	9.53475
0.467226	0.1739	0.467226	0.0354428	9	27.297	0.496215	0.283355	0.496215	0.104309	9	14.4491	0.453355	0.150616	0.453355	0.0956497	9	19.7487	Afu1g14410	rpl17 AspGDID:ASPL0000102509 COORDS:Chr1_A_fumigatus_Af293:3851949-3852806W, translated using codon table 1 (208 amino acids) Uncharacterized ORF	60S ribosomal protein L17	13.46	1	3	3	42	0.492288	3	13.0491	0.569973	3	3.1275	0.52099	3	5.60716	0.442164	15	41.5449	0.422458	15	25.7707	0.385721	15	33.8902
1.71401	0.637947	1.50848	0.567564	3.66667	30.5563	1.19402	0.681827	1.29309	0.260747	3.66667	6.2789	1.22368	0.406538	1.10117	0.223352	3.66667	19.1728	Afu2g04460	Afu2g04460 AspGDID:ASPL0000103271 COORDS:Chr2_A_fumigatus_Af293:1227745-1228732W, translated using codon table 1 (276 amino acids) Uncharacterized ORF	Ortholog(s) have cytosol, nucleus localization	13.41	1	4	4	27	2.3557	4	38.09	1.39072	4	7.94975	1.08839	4	4.10963	1.50848	6	23.0226	1.29309	6	4.60805	1.48148	6	34.236	1.27784	1		0.898262	1
0.90066	0.335222	0.805059	0.168862	4	17.8333	1.13267	0.646791	1.22686	0.326739	4	27.135	1.03886	0.345136	1.07472	0.091259	4	11.554	Afu2g07460	Afu2g07460 AspGDID:ASPL0000103469 COORDS:Chr2_A_fumigatus_Af293:1908411-1908963W, translated using codon table 1 (165 amino acids) Uncharacterized ORF	Has domain(s) with predicted DNA binding, transcription coactivator activity and role in regulation of transcription, DNA-dependent	13.33	1	4	4	24	0.805059	8	26.7351	0.769179	8	45.9649	1.10674	8	4.50018	0.801288	3	8.93158	1.22686	3	8.30513	0.935118	3	18.6079	1.09563	1		1.40196	1
0.92252	0.343358	0.958446	0.0897644	155.333	36.6821	1.37992	0.787982	1.45449	0.25086	155.333	22.9805	0.971306	0.322693	0.993744	0.0540638	155.333	28.567	Afu7g00940	Afu7g00940 AspGDID:ASPL0000109891 COORDS:Chr7_A_fumigatus_Af293:251118-254856W, translated using codon table 1 (1039 amino acids) Uncharacterized ORF	Has domain(s) with predicted UDP-N-acetylmuramate dehydrogenase activity, flavin adenine dinucleotide binding activity and role in oxidation-reduction process	13.28	1	15	15	1299	0.988758	188	56.5215	1.10024	188	21.4968	0.909636	188	13.5006	0.820358	196	21.4355	1.58505	196	27.2529	0.993744	196	29.46	0.958446	82	32.0893	1.45449	82	20.1918
1.02513	0.381549	1.02513	n.a.	1	n.a.	0.814341	0.465016	0.814341	n.a.	1	n.a.	0.775589	0.25767	0.775589	n.a.	1	n.a.	Afu5g11985	Afu5g11985 AspGDID:ASPL0000362037 COORDS:Chr5_A_fumigatus_Af293:3102687-3103169W, translated using codon table 1 (137 amino acids) Uncharacterized ORF	Ortholog(s) have cytosol, nucleus localization	13.14	1	2	2	2																			1.02513	1		0.814341	1
1.28769	0.479273	1.28289	0.340254	4	21.1733	1.20083	0.685716	1.15104	0.179551	4	23.5847	0.945833	0.31423	1.01556	0.221161	4	11.2622	Afu2g16800	Afu2g16800 AspGDID:ASPL0000104399 COORDS:Chr2_A_fumigatus_Af293:4482901-4484514W, translated using codon table 1 (412 amino acids) Uncharacterized ORF	Ortholog(s) have role in ER to Golgi vesicle-mediated transport and ER to Golgi transport vesicle, fungal-type vacuole membrane, integral to Golgi membrane, integral to endoplasmic reticulum membrane localization	13.11	1	5	5	23	1.63032	3	37.6458	1.05144	3	7.79503	1.01556	3	0.768205	1.28289	5	14.0034	1.15104	5	10.0561	1.12373	5	12.3509	0.949862	4	11.8707	1.40003	4	52.9031
0.859654	0.31996	0.799844	0.11088	20.3333	31.9286	0.901457	0.514761	0.925438	0.22688	20.3333	14.9388	0.873304	0.290134	0.845172	0.113603	20.3333	12.3067	Afu6g13540	cp3 AspGDID:ASPL0000109695 COORDS:Chr6_A_fumigatus_Af293:3447061-3448745W, translated using codon table 1 (543 amino acids) Uncharacterized ORF	Carboxypeptidase Y; predicted signal sequence for secretion; transcript up-regulated in conidia exposed to neutrophils; induced by growth on BSA as a sole nitrogen source	13.08	1	8	8	166	0.987596	26	52.8262	0.925438	26	15.486	0.845172	26	15.2807	0.791521	28	13.7353	1.11539	28	16.4044	0.998329	28	12.9067	0.799844	7	29.2242	0.663539	7	12.926
0.605517	0.225371	0.605517	n.a.	2	34.0611	0.512294	0.292537	0.512294	n.a.	2	41.9342	0.526733	0.174994	0.526733	n.a.	2	38.7596	Afu2g16370	Afu2g16370 AspGDID:ASPL0000104355 COORDS:Chr2_A_fumigatus_Af293:4343499-4342697C, translated using codon table 1 (131 amino acids) Uncharacterized ORF	60S ribosomal protein L32	12.98	1	2	2	6										0.605517	2	34.0611	0.512294	2	41.9342	0.526733	2	38.7596
1.77856	0.661973	1.77856	1.01518	7	21.4106	1.20381	0.687416	1.20381	0.0361554	7	4.0371	1.06167	0.352714	1.06167	0.0308112	7	7.81826	Afu4g03450	Afu4g03450 AspGDID:ASPL0000106164 COORDS:Chr4_A_fumigatus_Af293:980423-981429W, translated using codon table 1 (312 amino acids) Uncharacterized ORF	Has domain(s) with predicted nucleotide binding activity	12.82	1	4	4	37	2.4964	6	36.1744	1.22938	6	2.65189	1.03988	6	9.11029	1.06072	8	6.64686	1.17825	8	5.4223	1.08346	8	6.52622
1.31475	0.489344	1.31475	n.a.	2	1.24527	0.858566	0.490269	0.858566	n.a.	2	17.106	1.23023	0.408712	1.23023	n.a.	2	2.66872	Afu1g11470	Afu1g11470 AspGDID:ASPL0000102210 COORDS:Chr1_A_fumigatus_Af293:3028988-3029838W, translated using codon table 1 (203 amino acids) Uncharacterized ORF	Ortholog(s) have role in ER to Golgi vesicle-mediated transport, protein retention in ER lumen, vesicle organization and ER to Golgi transport vesicle, endoplasmic reticulum, plasma membrane localization	12.81	1	2	2	4										1.31475	2	1.24527	0.858566	2	17.106	1.23023	2	2.66872
0.767836	0.285786	0.795531	0.0565345	4.33333	17.88	0.689192	0.393551	0.604547	0.275647	4.33333	9.59788	0.69174	0.229814	0.693579	0.109022	4.33333	30.1547	Afu6g11260	Afu6g11260 AspGDID:ASPL0000109476 COORDS:Chr6_A_fumigatus_Af293:2786302-2787411W, translated using codon table 1 (266 amino acids) Uncharacterized ORF	Ribosomal protein L26; transcript induced by exposure to human airway epithelial cells	12.78	1	4	4	32	0.805184	4	18.6828	0.465793	4	11.5014	0.799831	4	44.5261	0.702794	8	17.0771	0.604547	8	7.69433	0.693579	8	15.7833	0.795531	1		0.997236	1
0.920999	0.342792	0.920999	0.165895	6	25.3786	1.00663	0.574816	1.00663	0.17647	6	8.32309	0.982675	0.32647	0.982675	0.0704057	6	11.1347	Afu6g02600	Afu6g02600 AspGDID:ASPL0000108715 COORDS:Chr6_A_fumigatus_Af293:498109-499282W, translated using codon table 1 (282 amino acids) Uncharacterized ORF	Ortholog(s) have 2,3-bisphosphoglycerate-dependent phosphoglycerate mutase activity, sedoheptulose-bisphosphatase activity, role in ribose phosphate biosynthetic process and cytosol, nucleus localization	12.77	1	4	4	35	1.03831	7	45.6564	0.881842	7	11.9975	1.03246	7	17.2196	0.803694	5	5.10082	1.13141	5	4.64865	0.932891	5	5.04976
1.14617	0.426602	1.12977	0.485401	55	36.6258	1.35311	0.772673	1.46851	0.532442	55	26.3001	1.3668	0.454086	1.42866	0.550519	55	27.4067	Afu6g00770	Afu6g00770 AspGDID:ASPL0000108631 COORDS:Chr6_A_fumigatus_Af293:190922-189433C, translated using codon table 1 (416 amino acids) Uncharacterized ORF	Putative extracellular arabinanase; transcript downregulated in response to voriconazole	12.74	1	5	5	435	1.12977	53	42.5243	1.8184	53	40.7761	1.42866	53	20.5391	1.63957	82	30.7198	1.46851	82	24.3906	1.88378	82	33.199	0.669184	30	36.6332	0.772438	30	13.7335
0.536871	0.199821	0.536514	0.168024	6.33333	37.1404	0.634434	0.362283	0.632897	0.142641	6.33333	31.7616	0.703134	0.233599	0.744634	0.189316	6.33333	34.5985	Afu1g04070	Afu1g04070 AspGDID:ASPL0000101576 COORDS:Chr1_A_fumigatus_Af293:1161707-1160930C, translated using codon table 1 (157 amino acids) Uncharacterized ORF	Eukaryotic initiation factor 5A; Yap1-dependent induction in response to hydrogen peroxide	12.74	1	2	2	37	0.705073	8	38.3107	0.492568	8	43.0112	0.49651	8	38.5444	0.369027	10	35.9702	0.777837	10	20.5121	0.744634	10	30.6526	0.536514	1		0.632897	1
0.742164	0.276231	0.742164	0.0292362	2	13.4637	0.775504	0.442838	0.775504	0.143514	2	13.5337	0.732231	0.243266	0.732231	0.0197922	2	9.86833	Afu6g10130	Afu6g10130 AspGDID:ASPL0000109369 COORDS:Chr6_A_fumigatus_Af293:2504674-2503934C, translated using codon table 1 (228 amino acids) Uncharacterized ORF	Putative N,O-diacetyl muramidase; transcript downregulated in response to voriconazole	12.72	1	2	2	6	0.762837	2	19.618	0.674024	2	26.8034	0.746226	2	10.4927	0.721491	2	7.30935	0.876983	2	0.264068	0.718236	2	9.24394
1.1071	0.41206	1.1071	0.0553605	5.5	12.3646	0.795632	0.454332	0.795632	0.0159883	5.5	6.04771	1.23156	0.409156	1.23156	0.00461051	5.5	12.5827	Afu2g11860	Afu2g11860 AspGDID:ASPL0000103900 COORDS:Chr2_A_fumigatus_Af293:3062672-3063555W, translated using codon table 1 (268 amino acids) Uncharacterized ORF	Ortholog of <i>A. nidulans FGSC A4</i> : AN6203, <i>A. oryzae RIB40</i> : AO090026000457, <i>Aspergillus tubingensis</i> : Asptu1_0039119 and <i>Aspergillus brasiliensis</i> : Aspbr1_0038813	12.69	1	4	4	27										1.14625	2	0.904605	0.806938	2	7.83693	1.2283	2	6.33275	1.06796	9	23.8245	0.784327	9	4.25849
1.38908	0.517011	1.38908	0.685082	2	37.1438	0.949783	0.542357	0.949783	0.17543	2	15.081	1.04635	0.347624	1.04635	0.019225	2	20.2698	Afu1g12650	kat1 AspGDID:ASPL0000102333 COORDS:Chr1_A_fumigatus_Af293:3343235-3341793C, translated using codon table 1 (418 amino acids) Uncharacterized ORF	Putative 3-ketoacyl-CoA ketothiolase with a predicted role in fatty acid beta oxidation; transcript up-regulated in conidia exposed to neutrophils; induced by exposure to artemisinin	12.68	1	4	4	36	1.87351	2	73.2168	0.825735	2	21.769	1.03276	2	9.16495	0.904657	2	1.07075	1.07383	2	8.39302	1.05994	2	31.3746
0.343704	0.127925	0.343704	0.0480766	8.5	29.6012	0.298662	0.170546	0.298662	0.0272108	8.5	12.0973	0.399581	0.132751	0.399581	0.0839943	8.5	25.6259	Afu1g05340	Afu1g05340 AspGDID:ASPL0000101702 COORDS:Chr1_A_fumigatus_Af293:1537487-1538453W, translated using codon table 1 (221 amino acids) Uncharacterized ORF	40S ribosomal protein S19	12.67	1	3	3	45	0.377699	4	27.5976	0.317903	4	7.545	0.458974	4	21.0173	0.309708	13	31.6047	0.279421	13	16.6496	0.340188	13	30.2344
0.275774	0.102642	0.275774	n.a.	14	51.519	0.295376	0.16867	0.295376	n.a.	14	48.3762	0.382586	0.127105	0.382586	n.a.	14	18.0257	Afu6g12990	Afu6g12990 AspGDID:ASPL0000109642 COORDS:Chr6_A_fumigatus_Af293:3280512-3279334C, translated using codon table 1 (263 amino acids) Uncharacterized ORF	Putative cytosolic large ribosomal subunit protein L7A	12.55	1	4	4	34										0.275774	14	51.519	0.295376	14	48.3762	0.382586	14	18.0257
0.806879	0.300317	0.787376	0.0882886	42	38.3226	1.01576	0.580033	1.07701	0.146318	42	17.4786	1.0109	0.335848	1.00177	0.240348	42	22.4479	Afu4g10550	Afu4g10550 AspGDID:ASPL0000106769 COORDS:Chr4_A_fumigatus_Af293:2761860-2764480W, translated using codon table 1 (853 amino acids) Uncharacterized ORF	Ortholog(s) have role in ascospore formation and cytosol, nucleus localization	12.54	1	11	11	337	0.787376	63	70.8767	0.84877	63	14.0011	1.25569	63	13.7585	0.729973	48	19.7853	1.07701	48	23.4912	0.775252	48	34.5808	0.903289	15	24.3059	1.1215	15	14.9436
1.0124	0.376811	0.943529	0.172888	23.6667	27.4793	1.02468	0.585127	1.06473	0.0864781	23.6667	12.6788	0.942237	0.313035	0.908316	0.0785782	23.6667	18.9993	Afu6g08840	Afu6g08840 AspGDID:ASPL0000109240 COORDS:Chr6_A_fumigatus_Af293:2098222-2101265W, translated using codon table 1 (926 amino acids) Uncharacterized ORF	Has domain(s) with predicted cation binding, hydrolase activity, hydrolyzing O-glycosyl compounds activity and role in carbohydrate metabolic process	12.53	1	13	13	172	0.884559	34	32.7584	0.92544	34	17.7867	0.908316	34	11.678	0.943529	32	25.2656	1.08388	32	16.0817	1.03208	32	29.6303	1.20911	5	24.4139	1.06473	5	4.1681
1.12062	0.417091	1.12062	0.360092	4	15.2685	0.733365	0.418775	0.733365	0.214405	4	14.4561	1.35152	0.449011	1.35152	0.874111	4	39.8827	Afu2g04620	bipA AspGDID:ASPL0000103288 COORDS:Chr2_A_fumigatus_Af293:1260682-1258486C, translated using codon table 1 (672 amino acids) Uncharacterized ORF	Hsp70 chaperone; protein enriched in dormant conidia	12.5	1	6	8	42										0.865997	4	14.0846	0.581758	4	22.3757	0.733434	4	27.5563	1.37524	4	16.4524	0.884972	4	6.53639
1.16116	0.43218	1.16116	0.054232	8.5	48.642	0.895596	0.511415	0.895596	0.127063	8.5	15.3191	1.07917	0.358528	1.07917	0.143483	8.5	19.4761	Afu2g00640	Afu2g00640 AspGDID:ASPL0000102896 COORDS:Chr2_A_fumigatus_Af293:139501-137258C, translated using codon table 1 (747 amino acids) Uncharacterized ORF	Has domain(s) with predicted beta-N-acetylhexosaminidase activity, cation binding activity and role in carbohydrate metabolic process	12.45	1	8	8	40	1.12281	9	10.1556	0.805749	9	21.2582	0.977712	9	7.29225	1.19951	8	87.1285	0.985443	8	9.38002	1.18063	8	31.66
0.8178	0.304382	0.8178	0.254015	4	20.3501	0.682481	0.389719	0.682481	0.158346	4	14.372	1.10034	0.365561	1.10034	0.0315612	4	12.359	Afu1g09800	Afu1g09800 AspGDID:ASPL0000102046 COORDS:Chr1_A_fumigatus_Af293:2543871-2545480W, translated using codon table 1 (394 amino acids) Uncharacterized ORF	Ortholog of S. cerevisiae OLA1; snoRNA Afu-304 encoded within intron 2	12.44	1	5	5	21										0.638185	4	34.0252	0.570514	4	17.8565	1.07802	4	19.2661	0.997416	4	6.67496	0.794448	4	10.8874
0.957959	0.356549	0.86608	0.345299	6.66667	9.00668	0.998609	0.570239	1.02759	0.13397	6.66667	15.2482	1.21559	0.403851	1.17488	0.293448	6.66667	18.5103	Afu4g06930	Afu4g06930 AspGDID:ASPL0000106407 COORDS:Chr4_A_fumigatus_Af293:1793635-1795384W, translated using codon table 1 (494 amino acids) Uncharacterized ORF	Ortholog(s) have cytosol localization	12.35	1	6	6	43	0.667893	5	4.71081	1.02759	5	8.30975	0.944631	5	4.85464	1.3399	6	10.2147	1.11572	6	12.8111	1.52727	6	6.74354	0.86608	9	12.0946	0.852519	9	24.6239
1.41561	0.526885	1.41561	n.a.	3	15.957	0.765201	0.436955	0.765201	n.a.	3	24.7761	1.17486	0.390319	1.17486	n.a.	3	4.0553	Afu5g11090	Afu5g11090 AspGDID:ASPL0000108169 COORDS:Chr5_A_fumigatus_Af293:2840765-2841730W, translated using codon table 1 (243 amino acids) Uncharacterized ORF	Ortholog of <i>A. nidulans FGSC A4</i> : AN0200, <i>A. fumigatus Af293</i> : Afu4g03700, <i>A. niger CBS 513.88</i> : An14g01450, An01g02170, <i>A. oryzae RIB40</i> : AO090011000307 and <i>Aspergillus wentii</i> : Aspwe1_0038807	12.35	1	3	3	8	1.41561	3	15.957	0.765201	3	24.7761	1.17486	3	4.0553
0.827325	0.307927	0.797074	0.130724	32	29.2685	0.889998	0.508218	0.921098	0.119354	32	18.2281	0.914645	0.303868	0.863176	0.278963	32	22.8626	Afu5g08780	bgt3 AspGDID:ASPL0000107949 COORDS:Chr5_A_fumigatus_Af293:2251247-2253380W, translated using codon table 1 (657 amino acids) Uncharacterized ORF	Putative cell wall glucanase; induced by exposure to artemisinin	12.33	1	10	10	258	0.970523	38	55.8862	0.921098	38	13.7464	1.21576	38	11.6252	0.71438	50	24.7487	0.758172	50	21.199	0.665	50	25.1098	0.797074	8	7.17072	0.990722	8	19.7387
1.19109	0.443321	1.32929	0.248294	7.33333	29.5169	0.974685	0.556577	0.941934	0.0918292	7.33333	19.4035	1.21612	0.404026	1.06632	0.279836	7.33333	14.0519	Afu2g08920	Afu2g08920 AspGDID:ASPL0000103610 COORDS:Chr2_A_fumigatus_Af293:2292364-2293374W, translated using codon table 1 (260 amino acids) Uncharacterized ORF	GDSL Lipase/Acylhydrolase family protein; transcript up-regulated in conidia exposed to neutrophils	12.31	1	3	3	63	1.32929	13	38.8697	0.941934	13	26.2271	1.04307	13	14.6509	0.904451	8	20.1642	0.903721	8	12.5799	1.06632	8	13.453	1.33954	1		1.0784	1
1.43659	0.534695	1.14797	0.644546	3.66667	18.5008	1.12168	0.640516	1.13836	0.0917637	3.66667	11.9328	1.19626	0.397427	1.2118	0.190714	3.66667	19.5978	Afu5g13800	Afu5g13800 AspGDID:ASPL0000108433 COORDS:Chr5_A_fumigatus_Af293:3627956-3627171C, translated using codon table 1 (261 amino acids) Uncharacterized ORF	Has domain(s) with predicted FMN binding, oxidoreductase activity and role in oxidation-reduction process	12.26	1	3	3	30	2.17501	3	12.5635	1.13836	3	2.07548	0.998243	3	4.05519	1.14797	6	3.75038	1.20396	6	9.06725	1.37872	6	7.41885	0.986804	2	39.1884	1.02272	2	24.6558
0.869129	0.323486	0.740279	0.234873	26.6667	34.9928	1.0553	0.60261	0.964583	0.3362	26.6667	15.0736	0.899431	0.298814	0.830233	0.207359	26.6667	25.3955	Afu4g03120	Afu4g03120 AspGDID:ASPL0000106130 COORDS:Chr4_A_fumigatus_Af293:877985-879595W, translated using codon table 1 (500 amino acids) Uncharacterized ORF	Ortholog(s) have L-lactate dehydrogenase (cytochrome) activity, role in lactate metabolic process and glyoxysome, mitochondrial intermembrane space localization	12.2	1	5	5	233	0.740279	27	57.3124	0.773763	27	8.86751	0.73552	27	11.9851	0.726882	37	28.1412	0.964583	37	12.1855	0.830233	37	42.9763	1.14023	16	19.5249	1.42755	16	24.1677
1.19076	0.443197	1.21426	0.238667	35.6667	26.5866	1.07091	0.611526	1.10343	0.26324	35.6667	16.8416	0.977171	0.324641	0.964641	0.136498	35.6667	18.1111	Afu4g10150	Afu4g10150 AspGDID:ASPL0000106729 COORDS:Chr4_A_fumigatus_Af293:2647469-2644070C, translated using codon table 1 (1041 amino acids) Uncharacterized ORF	Ortholog(s) have glucosyltransferase activity, maltose alpha-glucosidase activity, starch alpha-glucosidase activity and role in single-species biofilm formation on inanimate substrate, starch metabolic process	12.2	1	13	13	305	1.41681	45	43.9955	1.10343	45	26.4067	0.964641	45	9.67038	1.21426	52	20.3123	1.31638	52	19.6976	1.1195	52	19.2573	0.941215	10	15.4521	0.792921	10	4.42051
0.956832	0.356129	0.956832	0.302232	8.5	11.1024	0.912066	0.52082	0.912066	0.470208	8.5	8.45231	1.14499	0.380394	1.14499	0.0677795	8.5	5.64343	Afu3g04170	Afu3g04170 AspGDID:ASPL0000104933 COORDS:Chr3_A_fumigatus_Af293:1175521-1176878W, translated using codon table 1 (377 amino acids) Uncharacterized ORF	Ortholog(s) have pyruvate dehydrogenase (acetyl-transferring) activity and role in acetyl-CoA biosynthetic process from pyruvate, arginine biosynthetic process, glutamine biosynthetic process	12.2	1	5	5	49										0.743122	4	11.633	0.579579	4	0.913967	1.09706	4	3.97882	1.17054	13	10.5718	1.24455	13	15.9907
1.00176	0.372852	0.941672	0.358197	9.66667	12.5966	0.732132	0.418072	0.703025	0.101198	9.66667	18.9138	0.863026	0.286719	0.876268	0.0511732	9.66667	17.652	Afu1g14850	Afu1g14850 AspGDID:ASPL0000102552 COORDS:Chr1_A_fumigatus_Af293:3980051-3981525W, translated using codon table 1 (437 amino acids) Uncharacterized ORF	Putative acyl-coA dehydrogenase with a predicted role in beta oxidation of fatty acids; transcript up-regulated in conidia exposed to neutrophils	12.13	1	6	6	72	1.3862	9	8.11756	0.703025	9	15.1615	0.906276	9	7.11098	0.67741	19	17.0757	0.648678	19	22.6661	0.806533	19	28.193	0.941672	1		0.844695	1
1.46462	0.545127	1.46462	0.463445	3.5	10.5938	1.02716	0.586544	1.02716	0.0648404	3.5	13.196	1.30483	0.433497	1.30483	0.466941	3.5	18.3347	Afu7g06900	Afu7g06900 AspGDID:ASPL0000110380 COORDS:Chr7_A_fumigatus_Af293:1683791-1682820C, translated using codon table 1 (323 amino acids) Uncharacterized ORF	Has domain(s) with predicted catalytic activity and role in metabolic process	12.07	1	5	5	15	1.79233	3	4.65454	1.07301	3	6.67995	0.974651	3	8.5074	1.13692	4	16.5331	0.981314	4	19.7121	1.63501	4	28.162
0.551279	0.205184	0.551279	n.a.	12	62.0052	0.447487	0.25553	0.447487	n.a.	12	64.0487	0.767311	0.25492	0.767311	n.a.	12	37.0851	Afu1g12890	Afu1g12890 AspGDID:ASPL0000102357 COORDS:Chr1_A_fumigatus_Af293:3406505-3407674W, translated using codon table 1 (300 amino acids) Uncharacterized ORF	Putative 60S Ribosomal protein L5	12	1	3	3	36										0.551279	12	62.0052	0.447487	12	64.0487	0.767311	12	37.0851
0.926895	0.344987	0.96918	0.198836	14.6667	40.8246	1.47464	0.842068	1.56598	0.249286	14.6667	18.8043	0.958266	0.318361	0.856832	0.185299	14.6667	21.3196	Afu2g10760	Afu2g10760 AspGDID:ASPL0000103791 COORDS:Chr2_A_fumigatus_Af293:2757430-2756210C, translated using codon table 1 (342 amino acids) Uncharacterized ORF	Has domain(s) with predicted hydrolase activity, hydrolase activity, acting on ester bonds activity and role in lipid metabolic process	11.99	1	5	5	120	0.710318	18	84.3603	1.19257	18	7.99282	0.84583	18	15.9728	0.96918	24	9.76139	1.66537	24	27.9202	1.17214	24	38.6502	1.10119	2	28.352	1.56598	2	20.5
1.03387	0.384802	1.06403	0.230527	31	48.2546	1.08421	0.619117	1.09179	0.245869	31	34.6251	1.02815	0.341577	0.980422	0.0844369	31	17.9268	Afu2g16720	Afu2g16720 AspGDID:ASPL0000104391 COORDS:Chr2_A_fumigatus_Af293:4462364-4464114W, translated using codon table 1 (535 amino acids) Uncharacterized ORF	Ortholog(s) have endoplasmic reticulum, extracellular region localization	11.96	1	7	7	264	1.06403	41	31.8441	1.09179	41	22.2141	0.97838	41	13.4084	1.24783	41	21.951	1.3262	41	44.3475	1.12564	41	20.0873	0.789744	11	90.9688	0.834634	11	37.3137
0.964501	0.358984	0.890466	0.196083	7	15.1643	0.876924	0.500752	0.864717	0.0533494	7	11.7284	1.0032	0.333289	1.03023	0.0492438	7	11.5196	Afu3g12280	Afu3g12280 AspGDID:ASPL0000105624 COORDS:Chr3_A_fumigatus_Af293:3239474-3238311C, translated using codon table 1 (235 amino acids) Uncharacterized ORF	Ortholog(s) have RNA binding, single-stranded telomeric DNA binding activity, role in tRNA processing and cytosol, nucleus localization	11.91	1	3	3	58	0.816215	7	24.1351	0.935319	7	7.89247	1.03023	7	6.56245	1.18682	8	10.2583	0.864717	8	9.96193	1.03301	8	11.6068	0.890466	6	11.0995	0.830735	6	17.3309
0.941854	0.350554	0.941854	0.123107	8.5	12.0556	0.989696	0.565149	0.989696	0.0425925	8.5	13.5938	0.873238	0.290112	0.873238	0.121023	8.5	12.7249	Afu3g10000	pkaR AspGDID:ASPL0000105398 COORDS:Chr3_A_fumigatus_Af293:2570161-2571402W, translated using codon table 1 (413 amino acids) Verified ORF	cAMP-dependent protein kinase regulatory subunit; induced by endothelial cells and human airway epithelial cells; mutants sensitive to storage in water and contain more nuclei than wild-type; up-regulated in neutrophil-exposed conidia	11.86	1	5	5	44										1.0289	10	9.36348	1.01981	10	11.8761	0.958815	10	8.65286	0.854804	7	14.7477	0.959578	7	15.3116
1.37823	0.512974	1.18674	0.560349	6	14.9498	1.01919	0.581992	1.0224	0.0759069	6	11.8596	1.08333	0.35991	1.14685	0.129215	6	12.7888	Afu1g09020	Afu1g09020 AspGDID:ASPL0000101968 COORDS:Chr1_A_fumigatus_Af293:2336543-2337699W, translated using codon table 1 (363 amino acids) Uncharacterized ORF	Ortholog(s) have role in poly(A)+ mRNA export from nucleus, regulation of G2/M transition of mitotic cell cycle and nuclear periphery, nuclear pore localization	11.85	1	5	5	48	2.00923	8	22.7374	0.94173	8	15.09	1.1685	8	7.76577	0.938738	7	15.3029	1.09344	7	18.393	1.14685	7	14.1457	1.18674	3	6.80921	1.0224	3	2.09596
1.11349	0.414437	1.06035	0.401546	28	29.6854	1.12624	0.64312	1.13584	0.23277	28	33.0558	0.926296	0.307739	0.871722	0.179941	28	30.6822	Afu7g04290	Afu7g04290 AspGDID:ASPL0000110123 COORDS:Chr7_A_fumigatus_Af293:968502-970381W, translated using codon table 1 (583 amino acids) Uncharacterized ORF	Putative amino acid permease; transcript up-regulated in conidia exposed to neutrophils and by growth on BSA as a sole nitrogen source	11.84	1	9	9	242	0.741164	20	50.0239	1.13584	20	63.6255	0.779959	20	13.9362	1.53896	54	28.4905	0.888816	54	14.9808	0.871722	54	24.1537	1.06035	10	10.5419	1.35406	10	20.561
0.805753	0.299898	0.795623	0.0993342	42	22.7074	0.969204	0.553447	0.935595	0.157071	42	13.5631	1.06238	0.352951	0.939561	0.482822	42	34.3408	Afu5g03250	Afu5g03250 AspGDID:ASPL0000107504 COORDS:Chr5_A_fumigatus_Af293:875137-879241W, translated using codon table 1 (1123 amino acids) Uncharacterized ORF	Ortholog(s) have ubiquitin-specific protease activity, role in endocytosis, protein deubiquitination and cell division site, cytosol, nucleus, transport vesicle localization	11.84	1	15	15	359	0.795623	60	36.368	0.935595	60	11.2536	1.59475	60	22.9554	0.711872	56	21.489	0.831657	56	14.9974	0.652833	56	43.8098	0.909764	10	10.2652	1.14036	10	14.4383
0.91726	0.341401	1.009	0.241476	14.3333	24.897	0.878249	0.501509	0.85758	0.0589464	14.3333	14.1481	0.967847	0.321544	1.04869	0.179789	14.3333	15.0509	Afu2g04480	Afu2g04480 AspGDID:ASPL0000103273 COORDS:Chr2_A_fumigatus_Af293:1233910-1232732C, translated using codon table 1 (372 amino acids) Uncharacterized ORF	Has domain(s) with predicted hydrolase activity, hydrolyzing O-glycosyl compounds activity and role in carbohydrate metabolic process	11.83	1	5	5	96	1.009	17	25.7737	0.944746	17	12.7397	1.09302	17	8.04658	1.09942	21	14.6994	0.85758	21	7.54375	1.04869	21	13.6102	0.643359	5	34.2178	0.83242	5	22.161
1.3873	0.516349	1.21981	0.551713	10	19.1543	1.03316	0.589968	1.03034	0.0758882	10	10.466	1.66668	0.553714	1.86901	0.373143	10	23.4149	Afu5g02450	erg20 AspGDID:ASPL0000107425 COORDS:Chr5_A_fumigatus_Af293:631975-633093W, translated using codon table 1 (347 amino acids) Uncharacterized ORF	Putative polyprenyl synthetase; farnesyl-pyrophosphate synthetase; SrbA-regulated during hypoxia	11.82	1	5	5	74	2.00335	7	25.0007	1.03034	7	6.32858	1.23607	7	12.8833	1.21981	15	14.0753	1.11042	15	9.95807	1.89496	15	29.7251	0.938742	8	18.387	0.958717	8	15.1113
0.823236	0.306405	0.851188	0.183977	35.6667	23.278	0.843555	0.481698	0.776032	0.121343	35.6667	14.6794	0.950981	0.31594	0.892435	0.139853	35.6667	16.448	Afu1g12590	Afu1g12590 AspGDID:ASPL0000102327 COORDS:Chr1_A_fumigatus_Af293:3325919-3324668C, translated using codon table 1 (398 amino acids) Uncharacterized ORF	La protein homolog	11.81	1	6	6	295	0.626883	44	45.6461	0.776032	44	20.7972	1.11059	44	10.3092	0.991637	48	13.9767	0.98364	48	12.6905	0.892435	48	18.4806	0.851188	15	10.2114	0.770992	15	10.5506
0.87524	0.325761	0.87524	0.171049	4.5	32.3139	0.976868	0.557824	0.976868	0.0229689	4.5	10.0157	0.888769	0.295272	0.888769	0.112361	4.5	13.6693	Afu6g01790	Afu6g01790 AspGDID:ASPL0000108634 COORDS:Chr6_A_fumigatus_Af293:244292-245407W, translated using codon table 1 (332 amino acids) Uncharacterized ORF	Ortholog of <i>A. nidulans FGSC A4</i> : AN8599, <i>Neosartorya fischeri NRRL 181</i> : NFIA_047950, <i>Aspergillus versicolor</i> : Aspve1_0137840 and <i>Aspergillus fumigatus A1163</i> : AFUB_096560	11.75	1	4	4	23	0.996189	6	27.0339	0.960626	6	15.8508	0.96822	6	3.57255	0.75429	3	37.5938	0.993109	3	4.18058	0.809318	3	23.7661
1.13652	0.423009	1.13652	n.a.	8	24.4201	1.07153	0.611877	1.07153	n.a.	8	71.0497	1.19302	0.396353	1.19302	n.a.	8	30.8476	Afu5g14330	Afu5g14330 AspGDID:ASPL0000108483 COORDS:Chr5_A_fumigatus_Af293:3736520-3737853W, translated using codon table 1 (409 amino acids) Uncharacterized ORF	12-oxophytodienoate reductase; transcript induced by exposure to human airway epithelial cells	11.74	1	4	4	20										1.13652	8	24.4201	1.07153	8	71.0497	1.19302	8	30.8476
0.916505	0.34112	0.916505	0.151767	6.5	22.6613	0.957122	0.546548	0.957122	0.00514049	6.5	32.7218	1.85836	0.617395	1.85836	0.247693	6.5	24.3324	Afu8g04000	erg10B AspGDID:ASPL0000110735 COORDS:Chr8_A_fumigatus_Af293:855589-857056W, translated using codon table 1 (401 amino acids) Uncharacterized ORF	Putative acetyl-coenzyme A acetyltransferase; protein induced by hydrogen peroxide; higher expression in 48 h biofilm vs planktonic cells; SrbA-regulated during hypoxia	11.72	1	5	5	30										0.80919	2	28.1479	0.953487	2	49.3771	2.03351	2	20.862	1.02382	11	17.1748	0.960757	11	16.0666
1.10397	0.410892	1.1159	0.28391	236.333	25.8668	1.35599	0.774315	1.38502	0.268337	236.333	28.1968	0.931464	0.309456	0.936493	0.30347	236.333	22.0447	Afu3g08110	Afu3g08110 AspGDID:ASPL0000105214 COORDS:Chr3_A_fumigatus_Af293:2077251-2079098W, translated using codon table 1 (615 amino acids) Uncharacterized ORF	Putative cell wall protein; transcript downregulated in response to amphotericin B and calcium	11.71	1	7	7	2098	1.1159	143	24.2441	1.38502	143	34.9066	1.23239	143	19.2168	1.38172	388	26.059	1.60863	388	35.9407	0.936493	388	25.078	0.814281	178	27.2974	1.07432	178	13.7432
0.902316	0.335838	0.57221	0.650989	7	23.0728	0.563166	0.321586	0.443562	0.285725	7	23.3481	1.37769	0.457703	0.585943	1.47345	7	27.1777	Afu2g10030	Afu2g10030 AspGDID:ASPL0000103718 COORDS:Chr2_A_fumigatus_Af293:2570628-2569665C, translated using codon table 1 (265 amino acids) Uncharacterized ORF	Immunoreactive protein; calcium induced; transcript induced by exposure to human airway epithelial cells; induced by gliotoxin exposure	11.7	1	4	4	53	0.57221	6	36.2217	0.356678	6	24.8695	0.469368	6	21.346	0.482511	10	31.9379	0.443562	10	35.2619	0.585943	10	55.0093	1.65223	5	1.05877	0.889256	5	9.91279
1.09191	0.406406	1.09191	0.117851	9.5	20.1339	1.377	0.786311	1.377	0.00868161	9.5	10.7375	1.06063	0.352367	1.06063	0.129119	9.5	7.21672	Afu1g09900	Afu1g09900 AspGDID:ASPL0000102056 COORDS:Chr1_A_fumigatus_Af293:2565701-2563814C, translated using codon table 1 (500 amino acids) Uncharacterized ORF	Ortholog(s) have alpha-L-arabinofuranosidase activity and role in pectin catabolic process	11.6	1	6	6	55	1.00858	11	34.6421	1.37086	11	8.81617	0.969325	11	5.2167	1.17525	8	5.62562	1.38314	8	12.6588	1.15193	8	9.21675
1.03514	0.385274	1.03514	0.230692	6	12.1402	0.770992	0.440262	0.770992	0.0135693	6	10.9944	0.790348	0.262574	0.790348	0.223995	6	15.4937	Afu3g06030	Afu3g06030 AspGDID:ASPL0000105014 COORDS:Chr3_A_fumigatus_Af293:1483778-1482859C, translated using codon table 1 (147 amino acids) Uncharacterized ORF	Ortholog(s) have ubiquitin binding, ubiquitin-protein transferase activity	11.56	1	2	2	7										1.19826	7	14.7448	0.761397	7	10.9671	0.948737	7	14.2819	0.872012	5	9.53551	0.780587	5	11.0217
0.961293	0.35779	0.952541	0.0369493	14.6667	14.3939	0.895162	0.511167	0.9086	0.026692	14.6667	20.8923	0.867544	0.28822	0.808011	0.13743	14.6667	13.7112	Afu3g01530	Afu3g01530 AspGDID:ASPL0000104673 COORDS:Chr3_A_fumigatus_Af293:388213-389691W, translated using codon table 1 (492 amino acids) Uncharacterized ORF	Putative phospholipase C	11.38	1	5	5	100	1.00183	21	22.0473	0.912464	21	19.9657	1.0247	21	10.4347	0.929506	13	15.2973	0.864422	13	23.3286	0.808011	13	9.70462	0.952541	10	5.83711	0.9086	10	19.3827
0.923892	0.343869	0.923892	0.276908	5.5	74.028	0.796147	0.454626	0.796147	0.0414548	5.5	9.13271	0.788553	0.261978	0.788553	0.241413	5.5	15.3369	Afu2g08700	Afu2g08700 AspGDID:ASPL0000103589 COORDS:Chr2_A_fumigatus_Af293:2240370-2241753W, translated using codon table 1 (388 amino acids) Uncharacterized ORF	Has domain(s) with predicted catalytic activity and role in metabolic process	11.34	1	4	4	27	1.1197	10	74.028	0.766835	10	9.13271	0.959258	10	15.3369	0.728088	1		0.82546	1		0.617849	1
0.691305	0.257301	0.691305	0.25066	3.5	19.1904	0.457299	0.261133	0.457299	0.0431354	3.5	10.3936	0.620995	0.206311	0.620995	0.0914625	3.5	27.2439	Afu2g09200	Afu2g09200 AspGDID:ASPL0000103638 COORDS:Chr2_A_fumigatus_Af293:2358357-2358900W, translated using codon table 1 (106 amino acids) Uncharacterized ORF	60S ribosomal protein L30	11.32	1	2	2	5	0.868548	3	17.5108	0.4878	3	6.49901	0.556322	3	1.91217	0.514062	4	20.8699	0.426797	4	14.2882	0.685669	4	52.5755
0.849624	0.316227	0.819881	0.545214	49	32.9432	0.534546	0.305244	0.329386	0.456258	49	45.411	0.404661	0.134439	0.354358	0.118393	49	33.4182	Afu3g05360	Afu3g05360 AspGDID:ASPL0000104952 COORDS:Chr3_A_fumigatus_Af293:1291520-1292443W, translated using codon table 1 (265 amino acids) Uncharacterized ORF	Has domain(s) with predicted DNA binding, protein heterodimerization activity, role in nucleosome assembly and nucleosome, nucleus localization	11.32	1	5	5	437	0.819881	40	29.1602	0.329386	40	32.8135	0.354358	40	16.8699	0.31989	60	58.1661	0.216885	60	96.6048	0.319725	60	64.5046	1.4091	47	11.5033	1.05737	47	6.81467
1.06129	0.395008	1.01875	0.131296	9	31.5548	1.16383	0.664586	1.09891	0.164404	9	14.9123	1.4699	0.488339	1.56663	0.36582	9	17.6359	Afu1g15280	Afu1g15280 AspGDID:ASPL0000102594 COORDS:Chr1_A_fumigatus_Af293:4116107-4114229C, translated using codon table 1 (584 amino acids) Uncharacterized ORF	Has domain(s) with predicted hydrolase activity, acting on carbon-nitrogen (but not peptide) bonds, nucleotide binding, oxidoreductase activity and role in carbohydrate metabolic process	11.3	1	8	8	69	0.956539	9	60.6874	1.0418	9	8.05651	1.06544	9	10.2063	1.01875	12	5.63171	1.35078	12	19.7648	1.56663	12	38.9967	1.20858	6	28.3453	1.09891	6	16.9156
0.420748	0.156601	0.420748	n.a.	10	12.3595	0.448003	0.255825	0.448003	n.a.	10	18.0999	0.615947	0.204633	0.615947	n.a.	10	17.6263	Afu1g06340	Afu1g06340 AspGDID:ASPL0000101802 COORDS:Chr1_A_fumigatus_Af293:1821569-1822486W, translated using codon table 1 (186 amino acids) Uncharacterized ORF	Putative 60S ribosomal protein L27	11.29	1	2	2	28										0.420748	10	12.3595	0.448003	10	18.0999	0.615947	10	17.6263
1.44141	0.536488	1.67427	0.489292	9.66667	26.3642	1.17374	0.670245	1.10123	0.156278	9.66667	10.7729	1.05887	0.351784	1.08783	0.248646	9.66667	11.1264	Afu6g05150	Afu6g05150 AspGDID:ASPL0000108970 COORDS:Chr6_A_fumigatus_Af293:1231600-1234035W, translated using codon table 1 (588 amino acids) Uncharacterized ORF	Ortholog(s) have histone binding, transcription corepressor activity	11.22	1	8	8	79	1.67427	4	42.9327	1.3531	4	9.72484	1.08783	4	3.31927	1.77079	19	12.1102	1.10123	19	11.7951	1.29177	19	17.2272	0.879181	6	24.0496	1.06689	6	10.7989
0.936336	0.348501	0.905288	0.0932479	23.3333	23.358	0.949004	0.541912	0.927135	0.0429608	23.3333	12.0538	1.05085	0.34912	1.02443	0.171498	23.3333	20.9395	Afu2g11650	Afu2g11650 AspGDID:ASPL0000103879 COORDS:Chr2_A_fumigatus_Af293:2997059-2996311C, translated using codon table 1 (197 amino acids) Uncharacterized ORF	Protein of unknown function; transcript repressed by exposure to human airway epithelial cells	11.17	1	2	2	204	1.04115	27	33.7455	0.921377	27	16.1061	1.23403	27	18.8925	0.862573	28	16.3016	0.927135	28	10.4664	1.02443	28	31.5139	0.905288	15	20.027	0.998499	15	9.58894
0.757735	0.282026	0.757735	0.0725402	8.5	14.2736	0.60857	0.347513	0.60857	0.107353	8.5	18.7618	0.652051	0.216628	0.652051	0.0320998	8.5	13.762	Afu2g07810	Afu2g07810 AspGDID:ASPL0000103501 COORDS:Chr2_A_fumigatus_Af293:1998025-1999850W, translated using codon table 1 (537 amino acids) Uncharacterized ORF	Putative cytosolic hydroxymethyltransferase	11.17	1	6	7	38	0.809029	7	18.8503	0.68448	7	18.7356	0.629353	7	12.0659	0.706441	10	9.69688	0.53266	10	18.7879	0.674749	10	15.4581
1.04937	0.390571	1.04937	0.00594483	6	15.9569	0.84928	0.484967	0.84928	0.158537	6	6.41543	1.23553	0.410475	1.23553	0.25344	6	23.9851	Afu2g07420	sac6 AspGDID:ASPL0000103465 COORDS:Chr2_A_fumigatus_Af293:1889973-1887748C, translated using codon table 1 (646 amino acids) Verified ORF	Putative actin-bundling protein, fimbrin; conidia-enriched protein	11.15	1	7	7	31										1.04517	1		0.737178	1		1.05632	1		1.05357	11	15.9569	0.961383	11	6.41543
1.06202	0.395279	1.06202	0.154441	11	20.4512	1.05295	0.60127	1.05295	0.00527027	11	22.7663	1.13167	0.375969	1.13167	0.372269	11	14.5184	Afu2g04220	hmgA AspGDID:ASPL0000103248 COORDS:Chr2_A_fumigatus_Af293:1174172-1172657C, translated using codon table 1 (449 amino acids) Verified ORF	Homogentisate 1,2-dioxygenase involved in L-tyrosine degradation; induced by L-tyrosine; mutants produce less pyomelanin when grown on tyrosine as the sole carbon source; transcript induced by exposure to human airway epithelial cells	11.14	1	5	5	53										1.17123	13	17.6813	1.04923	13	33.6635	1.3949	13	21.3823	0.952813	9	23.2212	1.05668	9	11.8692
0.902154	0.335778	0.902154	0.000960232	3	33.651	1.07677	0.614874	1.07677	0.0707141	3	10.7533	1.10908	0.368463	1.10908	0.0185585	3	15.1767	Afu4g11260	Afu4g11260 AspGDID:ASPL0000106835 COORDS:Chr4_A_fumigatus_Af293:2946536-2947803W, translated using codon table 1 (352 amino acids) Uncharacterized ORF	Ortholog(s) have role in cellular response to cadmium ion, detoxification of cadmium ion and cytosol, nucleus localization	11.08	1	4	4	13	0.901475	4	52.9669	1.12678	4	17.4891	1.09595	4	5.47612	0.902833	2	14.3351	1.02677	2	4.01754	1.1222	2	24.8772
0.930895	0.346476	1.00293	0.152758	96	26.4524	0.821261	0.468967	0.801394	0.0744249	96	16.3678	0.747072	0.248197	0.670096	0.158847	96	24.3837	Afu3g02280	treA AspGDID:ASPL0000104750 COORDS:Chr3_A_fumigatus_Af293:567144-570532W, translated using codon table 1 (1072 amino acids) Uncharacterized ORF	Putative alpha,alpha-trehalose glucohydrolase; transcript up-regulated in conidia exposed to neutrophils	10.91	1	10	10	785	0.755438	94	30.5664	0.758786	94	18.4755	0.929743	94	11.6722	1.03431	150	21.0323	0.801394	150	16.8297	0.641379	150	24.1703	1.00293	44	27.7585	0.903604	44	13.7981
0.373544	0.139031	0.373544	0.142825	2.5	12.3385	0.24332	0.138944	0.24332	0.0356027	2.5	8.07419	0.389137	0.129281	0.389137	0.0940161	2.5	19.6017	Afu6g13280	Afu6g13280 AspGDID:ASPL0000109669 COORDS:Chr6_A_fumigatus_Af293:3369361-3368812C, translated using codon table 1 (129 amino acids) Uncharacterized ORF	Has domain(s) with predicted sterol binding activity	10.85	1	2	2	11	0.474536	4	12.3385	0.218145	4	8.07419	0.322657	4	19.6017	0.272551	1		0.268495	1		0.455616	1
1.29789	0.483071	1.29789	0.22862	10	39.4307	1.29791	0.741148	1.29791	0.304214	10	16.6186	1.36956	0.455004	1.36956	0.336258	10	16.4756	Afu8g02510	Afu8g02510 AspGDID:ASPL0000110688 COORDS:Chr8_A_fumigatus_Af293:668808-670791W, translated using codon table 1 (490 amino acids) Uncharacterized ORF	Has domain(s) with predicted hydrolase activity, hydrolyzing O-glycosyl compounds activity and role in carbohydrate metabolic process	10.82	1	6	6	60	1.45955	2	61.0036	1.0828	2	9.29755	1.13179	2	0.882226	1.13624	18	17.8578	1.51302	18	23.9396	1.60733	18	32.069
1.28383	0.477836	1.28383	0.297281	4	8.43604	1.4272	0.81498	1.4272	0.384787	4	10.9583	1.35433	0.449943	1.35433	0.489158	4	4.54388	Afu6g11720	Afu6g11720 AspGDID:ASPL0000109520 COORDS:Chr6_A_fumigatus_Af293:2918903-2917693C, translated using codon table 1 (370 amino acids) Uncharacterized ORF	Ortholog of <i>A. niger CBS 513.88</i> : An08g04630, <i>A. oryzae RIB40</i> : AO090011000010, <i>Neosartorya fischeri NRRL 181</i> : NFIA_057390 and <i>Aspergillus niger ATCC 1015</i> : 126535-mRNA	10.81	1	3	3	22	1.49404	3	12.7232	1.15512	3	15.8267	1.00844	3	3.25783	1.07362	5	4.14884	1.69929	5	6.08995	1.70021	5	5.82994
1.26476	0.470738	1.12998	0.437591	3.33333	12.2641	0.862975	0.492787	0.831098	0.161407	3.33333	10.163	1.25821	0.41801	1.15895	0.267953	3.33333	18.858	Afu5g11230	rasA AspGDID:ASPL0000108182 COORDS:Chr5_A_fumigatus_Af293:2871589-2870648C, translated using codon table 1 (213 amino acids) Verified ORF	Ras family GTPase protein	10.8	1	2	2	11	1.75388	3	21.0526	0.831098	3	2.38251	1.05406	3	3.09148	0.910407	4	3.70918	0.719884	4	16.3629	1.15895	4	40.5549	1.12998	3	12.0305	1.03794	3	11.7435
1.13933	0.424056	1.13933	0.0777166	4	11.4569	0.920417	0.525588	0.920417	0.161132	4	4.10145	1.10406	0.366796	1.10406	0.266716	4	6.08287	Afu1g03620	Afu1g03620 AspGDID:ASPL0000101532 COORDS:Chr1_A_fumigatus_Af293:1052529-1054201W, translated using codon table 1 (483 amino acids) Uncharacterized ORF	Has domain(s) with predicted oxidoreductase activity, acting on the aldehyde or oxo group of donors, NAD or NADP as acceptor activity and role in oxidation-reduction process	10.77	1	4	4	17	1.08438	2	11.3797	0.806479	2	0.322867	0.915459	2	2.10312	1.19429	6	11.5342	1.03435	6	7.88004	1.29265	6	10.0626
0.901705	0.335611	0.923789	0.0922521	3	17.7066	0.758995	0.433411	0.751975	0.231791	3	1.79733	1.46232	0.485819	1.6771	0.770638	3	38.8068	Afu5g06060	skpA AspGDID:ASPL0000107683 COORDS:Chr5_A_fumigatus_Af293:1441806-1442525W, translated using codon table 1 (158 amino acids) Verified ORF	Putative sulfur metabolism regulator; higher expression in 48 h biofilm vs planktonic cells	10.76	1	2	2	18	0.800415	1		0.530793	1		0.607069	1		0.923789	2	0.814765	0.751975	2	0.721839	1.6771	2	18.1249	0.98091	6	34.5985	0.994215	6	2.87283
n.a.	#VALUE!	n.a.	n.a.	n.a.	n.a.	n.a.	#VALUE!	n.a.	n.a.	n.a.	n.a.	n.a.	#VALUE!	n.a.	n.a.	n.a.	n.a.	Afu6g13400	Afu6g13400 AspGDID:ASPL0000109681 COORDS:Chr6_A_fumigatus_Af293:3409762-3409120C, translated using codon table 1 (158 amino acids) Uncharacterized ORF	Ortholog of <i>A. nidulans FGSC A4</i> : AN6362, <i>A. oryzae RIB40</i> : AO090005001331, <i>Neosartorya fischeri NRRL 181</i> : NFIA_059360, <i>Aspergillus wentii</i> : Aspwe1_0102326 and <i>Aspergillus versicolor</i> : Aspve1_0648560	10.76	1	2	2	4
1.07502	0.400118	1.07502	0.109769	9.5	34.0432	0.970367	0.554112	0.970367	0.121493	9.5	9.27669	1.07604	0.357489	1.07604	0.102575	9.5	13.4252	Afu1g14650	Afu1g14650 AspGDID:ASPL0000102532 COORDS:Chr1_A_fumigatus_Af293:3911120-3909715C, translated using codon table 1 (365 amino acids) Uncharacterized ORF	Ortholog(s) have role in single-species biofilm formation on inanimate substrate and cytosol, nucleus localization	10.68	1	4	4	56	1.15264	13	48.3062	0.884459	13	14.8303	1.00351	13	17.1799	0.997401	6	19.7802	1.05628	6	3.72309	1.14858	6	9.67058
1.11905	0.416508	1.11905	0.0569114	15	11.7078	1.60944	0.919043	1.60944	0.0156999	15	20.4858	1.21361	0.403191	1.21361	0.186468	15	21.0873	Afu5g06610	Afu5g06610 AspGDID:ASPL0000107737 COORDS:Chr5_A_fumigatus_Af293:1618961-1620608W, translated using codon table 1 (516 amino acids) Uncharacterized ORF	Ortholog(s) have glutathione synthase activity	10.66	1	7	7	82	1.07881	9	11.8585	1.59834	9	16.9768	1.08175	9	12.9197	1.1593	21	11.5571	1.62054	21	23.9948	1.34546	21	29.2549
1.16325	0.432959	1.16325	0.185011	7.5	6.22844	0.832768	0.475538	0.832768	0.0307833	7.5	4.36142	1.6258	0.540131	1.6258	0.836472	7.5	18.3004	Afu3g09910	Afu3g09910 AspGDID:ASPL0000105389 COORDS:Chr3_A_fumigatus_Af293:2542185-2543380W, translated using codon table 1 (331 amino acids) Uncharacterized ORF	Ortholog(s) have phosphatidylcholine transporter activity and role in Golgi to plasma membrane transport, ascospore formation, mitotic cytokinesis, phospholipid transport, regulation of filamentous growth	10.57	1	4	4	42										1.03243	10	7.84575	0.854535	10	6.01169	1.03432	10	16.738	1.29408	5	4.61113	0.811001	5	2.71114
1.32429	0.492897	1.32429	0.541337	4.5	30.9698	0.76798	0.438542	0.76798	0.0443326	4.5	3.84596	1.41051	0.468607	1.41051	0.743047	4.5	10.0169	Afu6g10470	zpr1 AspGDID:ASPL0000109402 COORDS:Chr6_A_fumigatus_Af293:2596608-2598107W, translated using codon table 1 (475 amino acids) Uncharacterized ORF	Putative zinc finger protein; transcript highly induced during conidial germination	10.53	1	4	4	21										1.70708	1		0.799327	1		1.93592	1		0.941511	8	30.9698	0.736632	8	3.84596
1.03672	0.385864	0.952411	0.187409	4.66667	14.751	0.933595	0.533113	0.90925	0.0853428	4.66667	7.45979	0.8482	0.281794	0.719815	0.225096	4.66667	22.3534	Afu6g13450	Afu6g13450 AspGDID:ASPL0000109686 COORDS:Chr6_A_fumigatus_Af293:3425195-3426603W, translated using codon table 1 (419 amino acids) Uncharacterized ORF	Has domain(s) with predicted hydrolase activity, acting on carbon-nitrogen (but not peptide) bonds activity and role in nitrogen compound metabolic process	10.5	1	5	5	32	0.906277	1		0.90925	1		0.716672	1		1.25148	5	15.0286	1.02846	5	7.65139	1.10811	5	24.7499	0.952411	8	14.4734	0.86307	8	7.2682
0.999269	0.371924	0.999269	0.279332	25	24.0148	1.81408	1.0359	1.81408	0.582774	25	19.7202	1.07255	0.356329	1.07255	0.142106	25	23.9231	Afu3g03950	Afu3g03950 AspGDID:ASPL0000104914 COORDS:Chr3_A_fumigatus_Af293:1127851-1127135C, translated using codon table 1 (219 amino acids) Uncharacterized ORF	Ortholog of <i>A. oryzae RIB40</i> : AO090124000048, <i>Aspergillus flavus NRRL 3357</i> : AFL2T_07998, <i>Neosartorya fischeri NRRL 181</i> : NFIA_006240 and <i>Aspergillus wentii</i> : Aspwe1_0111693	10.5	1	2	2	142	1.19679	22	30.5115	2.22616	22	20.9834	1.17303	22	20.4004	0.801751	28	17.5181	1.402	28	18.457	0.972066	28	27.4458
0.831893	0.309627	0.73783	0.214004	15.3333	23.5133	0.910839	0.520119	0.921737	0.0995184	15.3333	5.66886	1.15008	0.382085	0.911024	0.635044	15.3333	43.064	Afu6g03230	Afu6g03230 AspGDID:ASPL0000108778 COORDS:Chr6_A_fumigatus_Af293:685289-686478W, translated using codon table 1 (364 amino acids) Uncharacterized ORF	Putative cell wall glucanase; predicted adhesin-like protein; transcript induced by voriconazole	10.44	1	3	3	134	0.681031	18	21.9284	0.806321	18	8.51507	0.669255	18	16.267	0.73783	22	25.4304	0.921737	22	5.17763	0.911024	22	35.8974	1.07682	6	23.181	1.00446	6	3.3139
0.753396	0.280411	0.753396	0.238259	3	75.1066	0.931819	0.5321	0.931819	0.427012	3	26.1924	0.853037	0.283401	0.853037	0.170572	3	25.6117	Afu6g12210	Afu6g12210 AspGDID:ASPL0000109566 COORDS:Chr6_A_fumigatus_Af293:3069734-3070445W, translated using codon table 1 (221 amino acids) Uncharacterized ORF	Putative endo-1,4-beta-xylanase	10.41	1	3	3	11	0.921871	3	122.26	1.23376	3	37.1412	0.97365	3	25.3191	0.584922	3	27.9529	0.629876	3	15.2436	0.732425	3	25.9043
0.865001	0.32195	0.865001	0.258348	10.5	23.6745	0.565685	0.323025	0.565685	0.0341831	10.5	22.822	0.767468	0.254973	0.767468	0.209463	10.5	19.761	Afu4g04210	lap1 AspGDID:ASPL0000106239 COORDS:Chr4_A_fumigatus_Af293:1184726-1183429C, translated using codon table 1 (388 amino acids) Uncharacterized ORF	Putative secreted aminopeptidase; predicted signal sequence for secretion	10.31	1	4	4	60	1.04768	6	30.9942	0.589856	6	15.3716	0.915581	6	18.9533	0.682321	15	16.3547	0.541514	15	30.2724	0.619356	15	20.5686
1.30393	0.485317	1.26162	0.372343	4.66667	19.2697	0.839471	0.479366	0.839173	0.026027	4.66667	3.57289	0.944549	0.313803	0.912291	0.105245	4.66667	7.05447	Afu1g04950	Afu1g04950 AspGDID:ASPL0000101664 COORDS:Chr1_A_fumigatus_Af293:1412013-1410732C, translated using codon table 1 (323 amino acids) Uncharacterized ORF	Ortholog(s) have protein serine/threonine phosphatase activity	10.22	1	3	3	26	1.69562	4	55.4109	0.813594	4	1.44057	1.06215	4	16.5168	0.954546	7	1.83915	0.839173	7	8.07253	0.912291	7	2.24219	1.26162	3	0.558979	0.865646	3	1.20556
1.04594	0.389293	1.04594	0.241313	2	18.394	0.773684	0.441799	0.773684	0.0203635	2	41.2153	1.26299	0.419599	1.26299	0.288707	2	35.998	Afu1g11540	Afu1g11540 AspGDID:ASPL0000102218 COORDS:Chr1_A_fumigatus_Af293:3046567-3047668W, translated using codon table 1 (314 amino acids) Uncharacterized ORF	Ortholog of <i>A. niger CBS 513.88</i> : An08g03660, <i>A. oryzae RIB40</i> : AO090038000270, <i>Aspergillus wentii</i> : Aspwe1_0040553 and <i>Aspergillus sydowii</i> : Aspsy1_0025614	10.19	1	4	4	27	1.21657	2	2.7306	0.759285	2	55.0098	1.46714	2	4.52824	0.875302	2	34.0574	0.788083	2	27.4208	1.05885	2	67.4677
0.978995	0.364378	1.19251	0.387066	14.3333	11.7302	1.16773	0.666811	1.09388	0.165595	14.3333	17.0419	0.883164	0.29341	0.962184	0.393197	14.3333	10.6931	Afu6g02560	Afu6g02560 AspGDID:ASPL0000108710 COORDS:Chr6_A_fumigatus_Af293:487791-485992C, translated using codon table 1 (512 amino acids) Uncharacterized ORF	Putative alpha-galactosidase	10.16	1	7	7	113	1.21227	27	23.8052	1.3574	27	17.3738	1.23085	27	13.5285	1.19251	13	5.78943	1.0519	13	23.088	0.962184	13	18.3145	0.532195	3	5.5961	1.09388	3	10.664
0.836175	0.311221	0.822894	0.118506	16	26.1733	0.983563	0.561647	1.03522	0.227635	16	15.2777	0.970068	0.322281	1.03315	0.18754	16	32.8775	Afu3g10650	Afu3g10650 AspGDID:ASPL0000105463 COORDS:Chr3_A_fumigatus_Af293:2757700-2754977C, translated using codon table 1 (888 amino acids) Uncharacterized ORF	Ortholog(s) have endoplasmic reticulum localization	10.14	1	10	10	132	0.822894	27	33.6172	1.03522	27	18.0991	1.11793	27	12.811	0.960762	10	7.06172	1.18093	10	4.61679	1.03315	10	10.9526	0.724869	11	37.8409	0.73454	11	23.1171
1.10562	0.411506	0.995021	0.25087	7.66667	15.6921	1.05926	0.604871	0.989481	0.145778	7.66667	8.67125	0.939114	0.311998	0.969081	0.125229	7.66667	10.218	Afu1g12920	glpV AspGDID:ASPL0000102360 COORDS:Chr1_A_fumigatus_Af293:3420644-3417594C, translated using codon table 1 (879 amino acids) Uncharacterized ORF	Putative glycogen phosphorylase; transcript up-regulated in conidia exposed to neutrophils	10.13	1	10	10	61	1.39278	6	13.5553	1.22681	6	5.78786	1.04664	6	2.27587	0.929046	16	17.8289	0.989481	16	11.5546	0.969081	16	18.1601	0.995021	1		0.961482	1
1.04217	0.387891	0.991828	0.106978	16.3333	21.873	0.902566	0.515395	0.886364	0.0963366	16.3333	14.8521	1.31484	0.436823	1.11231	0.377699	16.3333	13.3359	Afu5g09720	Afu5g09720 AspGDID:ASPL0000108041 COORDS:Chr5_A_fumigatus_Af293:2516174-2514367C, translated using codon table 1 (535 amino acids) Uncharacterized ORF	Has domain(s) with predicted role in oxidation-reduction process	10.09	1	6	6	140	1.16503	15	22.7115	0.815357	15	9.30669	1.11231	15	11.4056	0.991828	21	20.7127	1.00598	21	29.2179	1.0816	21	17.5732	0.969645	13	22.1949	0.886364	13	6.03164
0.854049	0.317874	0.837912	0.14399	13.6667	12.7855	1.00067	0.571415	1.03473	0.196138	13.6667	17.5674	0.939317	0.312065	0.862062	0.141601	13.6667	7.58035	Afu3g04160	Afu3g04160 AspGDID:ASPL0000104932 COORDS:Chr3_A_fumigatus_Af293:1175172-1173244C, translated using codon table 1 (626 amino acids) Uncharacterized ORF	Ortholog(s) have endoplasmic reticulum, extracellular region localization	10.06	1	8	8	106	0.837912	21	27.2649	1.03473	21	17.8908	1.10274	21	9.80872	1.00543	17	9.28814	1.17755	17	16.3519	0.862062	17	11.5179	0.718807	3	1.8035	0.789731	3	18.4594
1.04902	0.390442	1.04902	0.180289	5.5	42.1421	1.22518	0.699618	1.22518	0.228274	5.5	10.7072	0.941103	0.312659	0.941103	0.0998141	5.5	3.06301	Afu7g00800	Afu7g00800 AspGDID:ASPL0000109877 COORDS:Chr7_A_fumigatus_Af293:206804-205264C, translated using codon table 1 (498 amino acids) Uncharacterized ORF	Has domain(s) with predicted acid phosphatase activity, hydrolase activity, metal ion binding activity	10.04	1	5	5	17	1.17651	6	44.607	1.06377	6	18.3164	1.01168	6	3.91436	0.92154	5	39.6771	1.38659	5	3.09794	0.870524	5	2.21166
1.03966	0.386956	1.04912	0.169359	24	34.194	1.0837	0.618829	1.13011	0.14974	24	14.02	1.06238	0.35295	1.03205	0.119423	24	24.2797	Afu8g02780	Afu8g02780 AspGDID:ASPL0000110714 COORDS:Chr8_A_fumigatus_Af293:744388-739875C, translated using codon table 1 (1487 amino acids) Uncharacterized ORF	Ortholog(s) have signal sequence binding activity, role in Golgi to vacuole transport, protein targeting to vacuole and Golgi apparatus localization	10.02	1	17	17	181	1.20409	33	30.2379	1.13011	33	13.6486	1.03205	33	10.1635	1.04912	31	28.5695	1.20474	31	19.0442	1.19404	31	29.0367	0.865763	8	43.7745	0.916251	8	9.36725
1.2626	0.469934	1.3252	0.115656	6.66667	21.6187	1.04374	0.596008	1.01758	0.0753125	6.66667	23.1826	1.37724	0.457555	1.31674	0.266025	6.66667	13.7702	Afu1g02030	Afu1g02030 AspGDID:ASPL0000101373 COORDS:Chr1_A_fumigatus_Af293:600839-603263W, translated using codon table 1 (740 amino acids) Uncharacterized ORF	Putative eukaryotic translation initiation factor 3 subunit; protein induced by heat shock	10	1	8	8	51	1.33345	7	31.9917	1.01758	7	38.2304	1.14668	7	12.1376	1.12913	12	11.2457	1.12864	12	8.13484	1.31674	12	15.4028	1.3252	1		0.984988	1
1.20867	0.449861	1.20867	n.a.	6	18.1882	1.10986	0.633768	1.10986	n.a.	6	3.76651	1.0055	0.334054	1.0055	n.a.	6	23.378	Afu1g14710	Afu1g14710 AspGDID:ASPL0000102538 COORDS:Chr1_A_fumigatus_Af293:3937767-3936053C, translated using codon table 1 (483 amino acids) Uncharacterized ORF	Putative beta-glucosidase; transcript induced by exposure to human airway epithelial cells	9.94	1	5	5	12										1.20867	6	18.1882	1.10986	6	3.76651	1.0055	6	23.378
0.699369	0.260303	0.699369	n.a.	12	16.7394	0.426903	0.243776	0.426903	n.a.	12	16.4301	0.501587	0.16664	0.501587	n.a.	12	21.2197	Afu2g10600	Afu2g10600 AspGDID:ASPL0000103775 COORDS:Chr2_A_fumigatus_Af293:2713549-2714392W, translated using codon table 1 (242 amino acids) Verified ORF	Putative NADH dehydrogenase; mutation causes increased azole resistance	9.92	1	3	3	39										0.699369	12	16.7394	0.426903	12	16.4301	0.501587	12	21.2197
[truncated: 246 more rows]
[truncated: 42 more columns]

## Sheet: ΔprtT vs. WT
ΔprtT / WT					ΔxprG / WT					ΔprtTΔxprG / WT					Accession	Gene Description	Protein Description	ΣCoverage	Σ# Proteins	Σ# Unique Peptides	Σ# Peptides	Σ# PSMs	ΔprtT / WT			ΔxprG / WT			ΔprtTΔxprG / WT			ΔprtT / WT			ΔxprG / WT			ΔprtTΔxprG / WT			ΔprtT / WT			ΔxprG / WT			ΔprtTΔxprG / WT
[truncated: 939 more rows]
[truncated: 39 more columns]

[truncated: 6 more sheets: ΔprtT vs. WT up-down, ΔxprG vs. WT, ΔxprG vs. WT up-down, ΔprtTΔxprG vs. WT, ΔprtTΔxprG vs. WT up-down, Peptides]
